# Supplementary material for: The Metabolomic Response of Crucian Carp (Carassius carassius) to Anoxia and Reoxygenation Differs between Tissues and Hints at Uncharacterized Survival Strategies
Source: Metabolites. 2021 Jul 1;11(7):435. doi: 10.3390/metabo11070435 (PMC8304758; doi:10.3390/metabo11070435)
Supplement: Supplementary file 1 [file metabolites-11-00435-s001.zip]

Archive with 1 entries (1 files):
- metabolites-1264700-supplementary.xlsx
