# Supplementary material for: The Metabolomic Response of Crucian Carp (Carassius carassius) to Anoxia and Reoxygenation Differs between Tissues and Hints at Uncharacterized Survival Strategies
Source: Metabolites. 2021 Jul 1;11(7):435. doi: 10.3390/metabo11070435 (PMC8304758; doi:10.3390/metabo11070435)
Supplement: Supplementary file 1 [file metabolites-11-00435-s001.zip › metabolites-1264700-supplementary.xlsx]

## Sheet: Heart raw data
Metabolite	N1	N2	N3	N4	N5	N6	A1	A2	A3	A4	A5	A6	R3h1	R3h2	R3h3	R3h4	R3h5	R3h6	R24h1	R24h2	R24h3	R24h4	R24h5	R24h6
NAD+	318.494	245.815	218.485	307.467	242.617	222.642	332.869	274.877	306.032	281.97	356.77	288.927	318.303	281.492	288.392	251.514	313.115	318.322	307.095	289.822	299.05	295.785	316.608	306.515
cAMP	3.96482	3.39572	3.24317	2.6632	2.17915	3.29532	1.39258	1.48522	2.68321	0.779862	1.36144	1.45983	2.07007	1.96523	1.46176	1.87449	2.07511	1.71748	2.05482	1.72653	1.97613	1.73538	2.27288	2.1278
cGMP	0.0343383	0.0434187	0.0372924	0.0354304	0.0317355	0.0444192	0.0320585	0.0336982	0.0377645	0.0206234	0.0358297	0.0369352	0.0339034	N.D.	N.D.	0.0345385	N.D.	0.0387316	0.035971	0.0302249	0.0421969	0.032844	0.0396812	N.D.
NADH	11.8879	N.D.	14.2922	8.61318	8.712	13.6543	N.D.	12.0248	12.2382	8.03607	9.96799	N.D.	11.3923	13.855	14.3729	11.5533	10.6742	13.0844	13.1856	12.0537	12.1855	11.5277	11.7426	12.4534
Xanthine	0.380759	0.477269	N.D.	0.341618	0.117845	0.449025	54.3817	73.0734	35.5208	11.0048	14.3664	9.63934	46.7462	21.9295	20.9245	6.58244	4.97067	4.60563	0.861996	3.47286	0.840684	2.02993	2.46522	1.73306
ADP-ribose	3.68646	2.92932	6.07832	4.08125	5.00843	4.9435	7.73311	5.95579	4.73272	4.32981	3.61567	7.38717	13.2119	6.80478	4.32231	7.94855	4.15684	8.80975	3.28912	3.95678	5.90723	1.65337	3.23524	6.52434
Mevalonic acid	N.D.	N.D.	N.D.	N.D.	N.D.	N.D.	2.94442	3.69581	2.28675	3.26933	1.23057	3.46125	1.2335	2.73814	1.73856	3.09303	3.82215	1.69689	1.76165	1.62224	1.962	3.10037	0.996245	1.06767
UDP-glucose	29.4829	21.7029	20.5562	27.8515	27.0601	23.8757	9.85212	12.4023	13.9917	13.9929	21.1261	16.6773	9.0039	9.88294	8.86798	11.1599	13.6953	12.0307	11.7059	13.2005	12.8909	12.5013	14.9284	13.3572
Uric acid	N.D.	N.D.	N.D.	0.709235	N.D.	N.D.	423.744	387.412	399.512	255.821	298.137	222.972	330.094	301.683	331.237	260.299	161.908	283.763	9.36703	27.1674	8.44273	10.5173	30.8413	18.7255
NADP+	56.7258	46.776	44.9862	61.9561	46.7199	49.1922	41.0472	30.6419	38.9008	31.2506	41.1487	41.4532	43.8981	35.7597	33.1128	32.7762	38.3033	39.9821	47.5101	46.1393	47.8847	45.2768	53.4755	49.8814
IMP	144.335	53.2418	116.936	103.997	105.002	95.6079	38.9457	51.2771	58.7632	31.8747	65.8729	81.3691	107.506	249.319	42.7629	94.8198	40.3988	277.354	29.1383	32.448	63.3723	21.9751	41.885	27.955
Sedoheptulose 7-phosphate	N.D.	N.D.	N.D.	N.D.	N.D.	N.D.	N.D.	N.D.	N.D.	N.D.	N.D.	N.D.	N.D.	N.D.	N.D.	N.D.	N.D.	N.D.	N.D.	N.D.	N.D.	N.D.	N.D.	N.D.
Glucose 6-phosphate	429.099	500.888	387.079	326.708	383.416	510.144	208.019	164.4	102.102	54.4938	130.655	87.544	53.0912	106.48	75.6036	64.1918	76.2588	58.3214	133.329	201.062	191.559	246.7	245.839	251.638
Fructose 6-phosphate	69.4883	65.9126	62.0664	47.9823	61.0999	85.7389	195.486	92.0499	32.5693	12.5007	29.5263	13.3018	5.07468	6.28605	12.1758	10.4234	11.51	7.12119	20.9786	27.3811	33.3114	37.0419	41.9557	36.8449
Fructose 1-phosphate	11.2565	12.3799	N.D.	8.93431	7.44688	N.D.	436.295	289.734	255.797	128.235	80.6481	125.93	126.625	153.149	139.498	60.666	84.5337	54.5642	82.6101	56.3335	48.2759	66.1791	52.2709	41.4622
Galactose 1-phosphate	9.05092	7.70899	5.44716	8.53814	8.03252	6.51151	3.02411	2.58966	1.54816	2.99664	3.30487	4.01378	3.89994	4.71779	3.32072	3.01491	3.60278	1.6909	2.62112	3.48515	4.12698	3.76569	3.56422	1.93087
Glucose 1-phosphate	101.458	69.635	58.8523	26.1291	38.5425	46.5947	8.71455	19.1024	11.5714	0.912824	22.5901	13.2732	11.0985	166.36	12.4435	11.7989	8.4644	14.2799	15.4222	14.6308	14.7834	14.4955	14.1178	18.9429
Acetoacetyl CoA	N.D.	N.D.	N.D.	N.D.	N.D.	N.D.	N.D.	N.D.	0.511428	N.D.	N.D.	N.D.	N.D.	N.D.	N.D.	0.459913	N.D.	N.D.	N.D.	N.D.	0.493299	N.D.	N.D.	N.D.
Acetyl CoA	1.50572	1.86565	2.01729	2.18354	2.14203	1.93198	3.56125	4.04078	5.59447	2.38717	2.50334	3.20361	0.527786	1.15541	0.868604	1.6716	1.59809	0.759471	2.0144	1.37738	2.70741	3.06997	2.67423	3.16014
Folic acid	N.D.	N.D.	N.D.	N.D.	N.D.	N.D.	N.D.	N.D.	N.D.	N.D.	N.D.	N.D.	N.D.	N.D.	N.D.	N.D.	N.D.	N.D.	N.D.	N.D.	N.D.	N.D.	N.D.	N.D.
Ribose 5-phosphate	2.18299	3.64696	3.2085	3.79264	3.48528	2.17054	3.72938	1.38725	1.89648	1.0616	1.16496	1.95825	2.44034	2.64204	1.45459	3.09024	1.92001	2.81916	1.13292	1.18846	2.85154	0.460588	1.73114	3.04094
CoA	1.1228	0.958111	N.D.	N.D.	N.D.	1.2052	N.D.	N.D.	N.D.	N.D.	N.D.	N.D.	0.98679	N.D.	N.D.	N.D.	0.979319	N.D.	N.D.	1.09847	N.D.	N.D.	N.D.	1.07256
Ribose 1-phosphate	14.732	18.6936	12.5385	13.3421	9.96835	7.0814	6.65942	4.82945	18.8865	4.63702	11.3474	13.5254	10.3007	17.5419	5.29239	4.03284	7.7791	6.39772	10.3425	2.51672	5.97353	5.25529	10.6784	8.3573
Ribulose 5-phosphate	0.738583	3.11604	1.5767	3.78394	3.71983	1.25072	3.5767	2.09377	2.78369	1.60508	1.58626	2.22707	4.43946	2.71862	0.815315	3.32414	2.97191	2.48371	2.97087	2.01885	2.93945	N.D.	1.3625	3.64184
Xylulose 5-phosphate	N.D.	N.D.	N.D.	N.D.	N.D.	N.D.	N.D.	N.D.	N.D.	N.D.	N.D.	N.D.	N.D.	N.D.	N.D.	N.D.	N.D.	N.D.	N.D.	N.D.	N.D.	N.D.	N.D.	N.D.
Erythrose 4-phosphate	N.D.	N.D.	N.D.	N.D.	N.D.	N.D.	N.D.	N.D.	N.D.	N.D.	N.D.	N.D.	N.D.	N.D.	N.D.	N.D.	N.D.	N.D.	N.D.	N.D.	N.D.	N.D.	N.D.	N.D.
HMG CoA	N.D.	N.D.	N.D.	0.253127	0.263413	N.D.	N.D.	N.D.	N.D.	N.D.	N.D.	N.D.	N.D.	N.D.	N.D.	N.D.	N.D.	N.D.	N.D.	N.D.	0.367661	N.D.	N.D.	N.D.
Glyceraldehyde 3-phosphate	7.5491	29.8467	N.D.	25.171	16.8906	5.63101	66.609	55.6576	51.1033	29.7014	30.8929	28.2044	38.6294	42.4499	24.6811	25.4331	24.4244	29.2528	53.7433	35.7205	34.8236	43.0902	36.9252	40.0318
NADPH	N.D.	N.D.	N.D.	N.D.	N.D.	N.D.	N.D.	N.D.	N.D.	N.D.	N.D.	N.D.	N.D.	N.D.	N.D.	N.D.	N.D.	N.D.	N.D.	N.D.	N.D.	8.13677	N.D.	N.D.
Malonyl CoA	0.533626	0.357948	0.421521	0.353836	0.306231	0.477837	0.518209	0.516875	0.73248	0.507565	0.59144	0.686656	0.491247	0.474115	0.493466	0.492772	0.670579	0.512838	0.558753	0.618787	0.533184	0.592321	0.500076	0.633992
Phosphocreatine	1468.05	1051.87	1012.7	1567.83	1413.4	1585.08	769.201	830.598	478.296	40.0948	52.7083	18.003	27.7756	11.2269	732.901	412.011	1030.04	59.1394	1347.44	1607.29	1471.64	1558.58	1784.26	1579.28
XMP	0.594515	0.363226	0.345429	0.467408	0.511798	0.461157	0.427254	0.351104	0.490597	0.28493	0.437668	0.506088	7.05998	4.80614	4.79425	9.30957	2.895	9.02484	4.61246	9.38328	3.32471	6.06759	9.13902	6.12797
Dihydroxyacetone phosphate	325.486	470.869	220.925	336.304	330.956	151.366	1039.99	403.002	262.352	183.92	375.212	235.657	143.825	95.8658	168.375	77.2747	164.245	80.3173	122.985	152.175	188.079	94.4374	159.622	264.247
Adenylosuccinic acid	2.60462	1.71879	2.02497	1.56202	1.65909	1.33458	1.83717	1.87512	3.8432	2.27521	2.61974	3.54732	14.1106	34.5285	5.05303	4.26234	3.33166	8.44429	2.74986	2.04742	1.97065	1.25395	1.2398	1.54776
Fructose 1,6-diphosphate	294.153	261.393	129.084	210.526	132.282	94.3891	1145.39	310.25	172.512	42.5537	112.926	55.9767	31.9023	39.8431	54.5029	10.3421	23.8881	16.5377	73.9956	45.1348	57.6324	40.5922	36.7274	47.8432
6-Phosphogluconic acid	2.18717	2.49029	1.76711	2.03334	1.88955	1.62806	1.78166	N.D.	1.45975	1.54667	1.20764	N.D.	1.72318	2.80429	N.D.	1.62701	1.36785	1.55236	1.15371	1.4384	1.00085	1.22292	0.941127	1.41677
N-Carbamoylaspartic acid	0.194601	0.276912	0.1224	0.193544	0.250982	0.197637	1.42163	1.36585	1.1646	0.276234	0.505659	0.825503	1.63326	1.54808	1.53601	1.34865	2.32993	1.39654	0.75717	0.715079	0.452162	0.721819	0.613875	0.680707
PRPP	8.38427	3.15084	4.64417	7.1704	6.48346	4.79697	0.0444611	0.04957	0.121173	0.0208367	0.140381	0.287276	0.497231	3.50863	1.1701	1.17014	1.61671	4.56927	1.29097	2.37371	2.51426	0.755423	1.82457	1.74748
2-Phosphoglyceric acid	2.42356	1.53556	1.58261	2.42725	2.10305	1.97169	0.720668	0.916337	N.D.	0.237105	N.D.	0.377902	N.D.	0.430338	1.89637	0.803763	1.48625	N.D.	2.90431	2.4901	2.68193	2.34088	3.77156	2.27022
2,3-Diphosphoglyceric acid	1.77681	1.53604	2.13965	2.15115	5.68552	N.D.	4.84449	3.19875	4.85384	N.D.	N.D.	N.D.	1.80666	6.05027	14.1579	N.D.	1.53342	N.D.	80.3353	23.2405	5.2416	32.5819	5.82232	11.5829
3-Phosphoglyceric acid	20.1579	14.6207	13.3125	24.4064	19.4538	18.4295	7.06812	6.62134	6.13374	1.22686	1.43126	1.86404	2.05464	2.12948	17.5849	5.40837	14.8621	2.18087	31.1487	22.0605	24.3619	21.6308	36.5121	22.7412
Phosphoenolpyruvic acid	4.40578	3.11661	1.46467	7.62597	5.08391	3.57485	N.D.	N.D.	N.D.	N.D.	N.D.	N.D.	N.D.	N.D.	3.03621	N.D.	2.97601	N.D.	7.32269	5.00982	5.58423	4.93102	9.82007	5.29337
GMP	3.68914	3.87174	6.07762	2.0719	1.70845	5.21761	2.93357	3.19705	4.24356	6.87789	8.31384	19.6213	17.937	24.5034	3.62254	3.9455	2.13787	7.58934	4.6047	3.57827	3.37542	3.36591	3.21392	3.5755
AMP	5.4636	6.16477	8.2904	4.64946	5.43156	8.8022	14.0867	16.0046	19.1868	121.94	130.37	461.241	243.756	312.863	10.214	12.3068	9.01128	70.9223	10.9129	7.59833	6.90057	11.2786	8.09915	12.2163
2-Oxoisovaleric acid	8.81952	8.15109	N.D.	6.15147	N.D.	9.8256	N.D.	N.D.	N.D.	5.85731	N.D.	N.D.	9.01072	10.6239	12.5385	8.95061	9.63527	9.57875	9.57401	10.9851	8.7278	9.74576	8.71777	9.54145
GDP	3.96614	3.68006	5.12871	3.00188	2.88841	4.95581	2.27309	2.68051	2.81482	14.5989	15.5661	27.0945	26.6515	25.9595	3.21484	3.58418	2.82475	10.5945	3.81744	2.80882	2.80275	3.15835	2.90652	3.02468
Lactic acid	2157.25	1925.74	1898.06	1232.95	1626.05	831.751	8661.65	10708.2	10298.3	7876.14	5601.43	5962.57	5113.4	6727.84	5803.76	2430.31	2250.47	1503.06	3120.36	2495.17	2070.85	1052.61	2908.66	2224.91
ADP	35.7182	35.8851	40.4253	27.9128	25.7319	35.9304	17.3938	23.3248	34.8657	430.661	494.868	680.136	513.011	422.441	22.3315	54.347	26.1816	284.54	31.44	22.1683	21.7274	26.9465	18.749	22.6741
GTP	314.456	346.326	416.545	525.662	412.887	324.236	94.3294	118.177	114.047	79.1244	102.538	68.7173	108.094	73.4226	115.555	116.164	150.155	108.258	213.602	218.545	221.051	217.179	231.685	200.223
Glyoxylate	N.D.	N.D.	N.D.	N.D.	N.D.	N.D.	N.D.	N.D.	N.D.	N.D.	N.D.	N.D.	N.D.	N.D.	N.D.	N.D.	N.D.	N.D.	N.D.	N.D.	N.D.	N.D.	N.D.	N.D.
ATP	4223.82	4328.52	3921.04	3815.4	4021.1	4266.94	1587.82	2238.96	2060.16	2002.99	2744.91	1418.31	1964.81	885.631	1974.18	2656.04	2866.95	2286.44	2457.44	2732.49	3199.1	2513	3305.57	3047.06
Glycerol 3-phosphate	51.6004	57.2701	62.9721	43.7072	47.9283	70.6326	1707.95	1545.91	1438.74	767.814	467.535	599.871	302.139	205.861	251.076	165.598	135.653	128.871	171.193	103.56	96.4136	135.31	117.156	88.4561
Glycolic acid	N.D.	N.D.	N.D.	N.D.	N.D.	46.5844	38.825	39.955	50.4433	22.4344	N.D.	N.D.	36.2828	39.3725	N.D.	39.2662	36.1505	N.D.	43.7412	28.6483	N.D.	N.D.	33.562	N.D.
Pyruvic acid	38.1966	54.0418	77.2806	39.6892	51.0039	36.7313	26.332	N.D.	53.4619	N.D.	N.D.	N.D.	101.484	90.3511	136.065	35.9871	38.1847	41.5149	106.89	63.3716	N.D.	42.5585	42.0175	45.1457
N-Acetylglutamic acid	0.714194	0.331541	0.461497	0.575206	1.3944	0.466762	0.633783	0.999964	1.24835	1.08244	0.728876	0.819533	0.652079	1.65888	1.2601	0.830983	0.467115	1.0892	0.797023	0.578929	0.651314	0.625316	0.668634	0.23499
2-Hydroxyglutaric acid	3.45514	3.13515	3.23722	1.56288	2.49639	2.90025	7.39362	9.43691	12.6827	9.53518	7.77971	7.25136	5.16201	8.45475	6.16023	5.27404	7.4431	3.7653	3.46283	3.47979	3.38105	4.23376	1.66078	2.54241
Carbamoylphosphate	2.0035	1.75555	N.D.	8.06445	N.D.	N.D.	1.89293	N.D.	N.D.	1.37113	N.D.	N.D.	N.D.	4.08157	N.D.	N.D.	N.D.	N.D.	N.D.	N.D.	N.D.	N.D.	N.D.	N.D.
Succinic acid	42.1906	30.8185	27.1153	18.4236	32.8921	38.8636	382.817	514.115	448.847	977.979	773.212	790.914	244.983	303.286	215.454	453.169	414.579	239.565	30.7708	25.6242	45.7185	35.9518	33.4027	39.6751
Malic acid	70.9072	103.222	38.449	51.5846	100.873	40.685	45.9634	65.8136	117.23	68.0375	87.0993	44.1351	208.318	263.873	210.687	166.905	190.076	197.273	80.1163	158.982	107.725	85.5934	94.9255	121.199
2-Oxoglutaric acid	N.D.	N.D.	N.D.	N.D.	N.D.	N.D.	N.D.	N.D.	N.D.	N.D.	N.D.	N.D.	N.D.	8.42629	N.D.	N.D.	1.74975	N.D.	N.D.	N.D.	N.D.	N.D.	N.D.	N.D.
Fumaric acid	7.06484	16.3914	N.D.	1.26335	16.6108	2.71007	4.67177	8.09123	22.6077	21.0472	17.2784	3.61061	32.8381	57.4897	28.387	46.8997	39.3228	15.7108	0.696888	11.5356	9.63247	7.28786	0.530866	12.3624
Citric acid	107.522	168.716	170.535	127.533	183.702	281.175	92.9327	98.987	159.776	95.6226	103.929	100.801	214.162	270.04	220.627	301.992	342.351	357.821	208.839	258.177	313.264	258.308	237.079	281.784
cis-Aconitic acid	0.393539	1.45656	0.617119	0.662612	1.58993	2.25696	N.D.	N.D.	0.275675	0.0583613	0.0382659	N.D.	0.936689	1.27034	0.991422	1.66654	2.66931	1.58653	1.19769	2.31492	2.45044	2.36331	2.39858	2.42931
Isocitric acid	N.D.	N.D.	N.D.	N.D.	N.D.	N.D.	N.D.	N.D.	N.D.	N.D.	N.D.	N.D.	N.D.	N.D.	N.D.	N.D.	N.D.	N.D.	N.D.	N.D.	N.D.	N.D.	N.D.	N.D.
Urea	N.D.	N.D.	N.D.	N.D.	N.D.	N.D.	N.D.	N.D.	N.D.	374.285	290.957	385.804	493.798	598.144	N.D.	N.D.	522.736	401.23	1045.75	831.554	885.522	939.402	846.261	785.169
Gly	482.416	479.629	412.227	589.38	365.85	472.155	868.203	564.401	647.895	539.218	417.507	529.709	628.18	551.499	515.807	620.113	570.663	746.089	705.007	517.285	479.094	648.861	581.853	496.92
Putrescine	211.238	159.022	205.068	139.825	168.878	208.749	217.496	242.213	198.787	221.63	235.425	247.825	247.137	283.453	259.915	174.031	191.463	181.382	194.463	205.962	205.832	179.728	164.543	185.239
β-Ala	31.939	41.1482	36.8592	23.0383	33.1528	40.0859	64.2837	38.3989	50.5144	34.6598	57.093	36.3138	32.8154	42.9244	35.5119	43.7352	53.6947	32.6909	52.3442	33.0304	37.0817	43.1895	40.3566	38.4092
Sarcosine	N.D.	N.D.	N.D.	N.D.	N.D.	N.D.	30.3965	14.87	11.5671	16.6668	16.6161	15.9022	25.5042	15.6218	14.5948	16.8161	17.3245	21.7111	N.D.	10.0666	N.D.	7.54849	N.D.	9.24383
Ala	757.839	706.505	731.762	1654.46	593.082	824.692	4788.33	2550.23	3573.69	2773.84	2785.28	2872.26	2618.14	2355.08	2539.31	2365.75	2628.76	3196.43	1367.7	689.745	544.3	350.873	1168.27	874.094
N,N-Dimethylglycine	N.D.	N.D.	N.D.	N.D.	N.D.	N.D.	7.50159	N.D.	N.D.	5.27383	4.33934	5.77878	3.74359	N.D.	N.D.	N.D.	N.D.	N.D.	N.D.	N.D.	N.D.	N.D.	N.D.	N.D.
γ-Aminobutyric acid	28.0191	26.1214	24.2729	22.6084	27.3652	27.1614	43.1574	41.1476	35.8608	35.4344	34.8316	48.4556	29.906	42.0968	41.1979	36.3568	57.1821	41.9147	31.6489	36.4347	30.968	34.8054	33.0427	24.6467
Choline	133.552	142.052	128.31	143.311	146.779	146.715	152.316	137.156	187.125	207.725	287.078	195.807	261.96	344.044	352.95	137.081	187.381	179.688	296.724	194.338	266.372	240.003	138.398	155.026
Ser	186.708	181.38	147.728	171.503	135.084	158.715	312.841	318.96	385.671	281.092	220.835	270.398	286.638	252.433	279.598	248.09	270.842	239.243	101.038	67.4229	78.5273	70.0386	85.2032	102.334
Carnosine	N.D.	N.D.	N.D.	N.D.	N.D.	N.D.	N.D.	N.D.	N.D.	N.D.	N.D.	N.D.	N.D.	N.D.	N.D.	N.D.	N.D.	N.D.	N.D.	N.D.	N.D.	N.D.	N.D.	N.D.
Creatinine	21.7216	27.3486	20.2095	26.6825	16.8926	27.2596	40.3062	48.2069	40.6728	30.6392	34.3405	40.6033	52.8008	37.497	34.9191	46.9058	46.6723	57.026	44.7673	33.0079	32.7405	32.419	45.2906	49.4171
Pro	22.188	27.1342	6.51566	372.63	26.1188	43.6006	1871.6	338.341	446.016	251.265	265.579	292.918	392.234	213.719	232.135	230.295	321.598	964.576	70.0614	53.3477	2.20298	49.6926	47.2601	414.636
Betaine	0.652766	21.5922	4.56642	29.9231	27.8677	15.0282	69.2807	N.D.	N.D.	29.1833	10.5366	17.7872	N.D.	N.D.	44.7617	1.75148	6.04661	N.D.	48.179	26.1896	36.8548	85.3421	11.9548	30.364
Val	175.286	167.277	116.672	81.1033	148.579	163.591	621.19	433.665	412.588	426.122	452.728	512.334	456.375	392.992	394.274	381.246	410.944	389.343	287.418	327.802	258.502	404.697	260.174	309.317
Thr	125.743	131.851	93.4368	70.9678	105.638	131.508	289.278	252.175	302.992	229.099	241.265	290.005	221.891	209.656	224.229	227.89	291.534	198.712	154.281	137.485	122.897	193.922	122.851	145.46
Homoserine	N.D.	N.D.	N.D.	N.D.	N.D.	N.D.	N.D.	N.D.	N.D.	N.D.	N.D.	N.D.	N.D.	N.D.	N.D.	N.D.	N.D.	N.D.	N.D.	N.D.	N.D.	N.D.	N.D.	N.D.
Betaine aldehyde	N.D.	N.D.	N.D.	N.D.	N.D.	N.D.	N.D.	N.D.	N.D.	N.D.	N.D.	N.D.	N.D.	N.D.	N.D.	N.D.	N.D.	N.D.	N.D.	N.D.	N.D.	N.D.	N.D.	N.D.
Cys	N.D.	N.D.	N.D.	N.D.	N.D.	N.D.	N.D.	N.D.	N.D.	N.D.	N.D.	N.D.	N.D.	N.D.	N.D.	N.D.	N.D.	N.D.	N.D.	N.D.	N.D.	N.D.	N.D.	N.D.
Hydroxyproline	25	26.475	26.8569	22.7385	14.997	37.3256	35.783	33.1845	31.3967	16.0508	19.1638	30.4578	28.301	29.8058	26.412	30.7787	31.9824	33.768	37.8836	19.307	20.5527	25.6588	18.2183	36.9462
Creatine	5318.71	4650.52	4607.98	3499.54	3773.93	3496.69	4869.23	4938.51	5348.59	5364.09	6423.33	6486.27	6729.72	5955.25	4986.82	5392.96	4549.84	6805.61	4256.07	3366.75	3601.77	2894.73	3014.82	3207.44
Ile	103.833	99.9516	69.9061	39.8801	87.9236	94.4725	431.625	281.886	271.427	283.338	297.788	328.883	306.342	267.722	269.121	238.66	258.112	238.895	199.374	220.925	170.999	293.422	167.235	189.747
Leu	213.163	207.934	146.987	103.923	192.103	205.616	795.365	554.894	518.213	512.487	534.921	618.292	588.909	544.375	534.825	450.963	539.441	494.257	373.994	438.766	348.54	559.101	345.993	391.737
Asn	77.7334	37.764	41.1471	32.4013	27.3567	39.0434	31.181	35.9546	29.3586	45.6143	53.432	59.669	32.8476	27.157	32.2101	39.8984	42.2677	56.2793	N.D.	N.D.	N.D.	N.D.	N.D.	N.D.
Ornithine	49.5898	48.1768	43.8335	33.8075	38.2213	44.0278	699.959	434.654	301.269	372.844	346.966	451.659	189.155	172.654	228.594	132.49	249.66	150.45	119.965	109.906	115.665	114.861	118.017	134.467
Asp	794.612	2445.44	1899.69	1668.17	2233.58	1152.12	135.382	103.794	113.664	127.627	204.157	150.975	998.004	411.044	610.139	197.245	256.449	677.881	555.59	785.67	399.74	486.103	504.637	414.374
Homocysteine	N.D.	N.D.	N.D.	N.D.	N.D.	N.D.	N.D.	N.D.	N.D.	N.D.	N.D.	N.D.	N.D.	N.D.	N.D.	N.D.	N.D.	N.D.	N.D.	N.D.	N.D.	N.D.	N.D.	N.D.
Adenine	5.7561	8.05115	5.6805	4.18392	4.16513	4.89873	2.81337	2.80794	3.57936	2.53956	5.96295	5.05552	2.90126	5.29763	2.84731	2.53193	2.93516	2.74493	3.27261	2.19896	3.34823	2.39049	3.73718	3.41979
Hypoxanthine	N.D.	N.D.	N.D.	N.D.	N.D.	N.D.	73.4403	125.626	55.4319	24.4885	35.6047	19.1106	60.3319	32.6162	29.9369	N.D.	N.D.	N.D.	N.D.	N.D.	13.2224	12.0948	14.3428	16.4945
Spermidine	14.7561	13.0678	12.409	12.1242	14.2786	10.8413	24.2596	14.4202	15.8555	20.5497	15.8314	14.7763	15.8696	20.3872	12.0209	11.5094	9.13147	11.1479	11.3777	11.3976	11.7312	9.16021	10.9455	9.03206
Gln	1776.38	1769.08	1310.21	900.479	1543.45	1899.22	929.12	712.768	776.638	477.71	589.116	588.413	629.986	729.36	689.036	466.511	602.592	585.543	734.658	475.39	219.023	656.51	209.932	303.598
Lys	455.044	663.191	357.973	188.042	793.369	392.259	4068.81	3076.54	3286.64	2886.62	2907.4	3356.29	3297.84	3165.38	3454.61	2595.66	2981.12	2487.32	964.573	1130.66	734	935.074	696.957	816.643
Glu	3992.98	2790.86	2198.06	1642.7	2729.67	4996.96	3690.52	2907.5	3222.62	3245.37	4061.43	3134.22	2961.61	3063.43	2335.04	2252.66	2881.49	2893.52	2362.1	1983.62	2570.58	3039.35	1984.28	2188.6
Met	42.9301	29.956	24.64	31.9926	30.9177	25.7854	55.888	41.1876	40.895	35.6119	50.4922	54.4794	47.7943	47.0105	38.2896	40.3822	38.9945	46.1011	30.2556	42.3871	23.0573	30.0327	34.2844	42.1345
Guanine	N.D.	N.D.	N.D.	N.D.	N.D.	N.D.	N.D.	N.D.	N.D.	N.D.	2.25713	2.35318	N.D.	N.D.	N.D.	N.D.	N.D.	N.D.	N.D.	N.D.	N.D.	N.D.	N.D.	N.D.
His	548.174	504.496	344.505	440.418	317.418	455.657	577.911	708.762	593.155	435.436	392.231	547.574	595.193	589.708	560.285	616.27	556.953	627.613	386.863	340.555	288.8	308.805	329.76	323.496
Carnitine	293.448	179.039	234.825	143.933	206.864	330.116	3.77918	12.3169	12.0856	48.942	50.7296	22.8914	210.814	156.074	250.611	85.1741	161.161	104.152	141.488	135.194	254.036	114.167	86.4161	117.623
Phe	45.3765	48.5373	40.7852	38.2648	40.4804	48.5953	269.474	206.663	205.579	211.291	241.715	230.343	225.741	189.411	192.185	230.566	213.219	205.062	52.5091	52.9105	50.7073	67.0565	67.1302	87.8679
Arg	90.0286	83.8028	64.233	53.5412	69.3887	66.9614	154.723	90.1861	114.401	134.396	127.385	138.057	102.218	143.54	102.39	84.2037	127.191	122.433	49.455	29.4562	56.7737	49.6161	34.8812	73.6118
Citrulline	10.2723	14.9469	13.3961	17.781	12.0837	16.4273	27.4386	17.2029	15.5036	15.9283	11.7245	16.1442	16.6647	16.7088	16.4654	12.2497	19.9103	18.49	17.8005	11.8194	10.6574	16.9652	11.4845	18.8642
Tyr	37.9836	39.7261	35.348	26.3621	31.0234	41.0226	194.529	152.075	160.362	154.471	177.61	175.308	161.904	148.848	132.88	138.825	155.228	173.387	82.0598	39.8364	106.269	58.8063	84.2423	78.258
S-Adenosylhomocysteine	5.09789	4.37362	4.59594	4.11867	3.2383	4.59284	N.D.	3.72799	4.54633	2.91515	3.53074	4.26845	3.52531	3.95256	N.D.	N.D.	2.8735	N.D.	4.07264	3.41228	3.93444	N.D.	3.82592	N.D.
Spermine	N.D.	N.D.	N.D.	N.D.	1.02421	N.D.	1.1521	N.D.	N.D.	1.29637	N.D.	N.D.	N.D.	N.D.	N.D.	N.D.	N.D.	N.D.	N.D.	N.D.	N.D.	N.D.	N.D.	N.D.
Trp	18.3201	16.8853	17.6448	14.7532	17.3346	19.3567	70.2307	57.6525	54.832	56.3869	62.5029	62.8658	59.1867	52.6206	54.9401	51.0356	57.0637	57.3769	20.7087	11.1239	22.3235	20.2718	17.8769	26.4085
Cystathionine	101.827	77.5912	80.1695	101.732	59.422	82.3252	100.135	75.4221	83.9335	74.0621	71.4569	90.0053	108.56	88.4514	84.3611	103.121	117.226	118.416	75.9466	104.6	55.6663	74.2968	72.5013	89.5768
Adenosine	254.03	316.753	300.901	215.153	246.539	290.538	48.1243	48.4905	89.0502	83.7035	245.264	243.254	85.2987	319.548	89.9785	97.3449	101.789	130.542	110.767	45.7094	150.579	67.0811	133.872	131.45
Inosine	167.787	203.38	161.455	172.271	117.868	109.96	50.4619	79.4003	133.705	51.37	121.008	118.843	206.601	291.91	141.236	132.056	116.299	147.15	106.032	50.5585	110.716	58.6865	131.383	108.794
Guanosine	13.1426	16.5345	12.7264	11.3673	9.36514	9.64258	4.59976	5.92827	10.3072	4.15672	8.68039	8.57217	8.14866	11.6563	6.71184	5.81317	6.56792	7.43574	10.4665	4.88329	8.58316	6.94343	10.8163	10.0441
Argininosuccinic acid	N.D.	3.709	N.D.	N.D.	3.52603	N.D.	3.46579	N.D.	4.62288	3.21186	3.99081	4.20038	5.70108	9.64914	6.63476	4.66168	5.86869	7.72782	N.D.	N.D.	N.D.	N.D.	N.D.	4.46038
Glutathione (GSSG)	475.881	442.122	408.726	362.239	409.672	476.833	409.451	377.427	422.749	382.844	485.505	411.895	460.254	397.022	368.817	387.192	396.818	525.272	377.139	363.515	452.055	315.67	420.239	378.565
Glutathione (GSH)	N.D.	N.D.	N.D.	N.D.	N.D.	N.D.	N.D.	N.D.	N.D.	N.D.	N.D.	N.D.	N.D.	N.D.	N.D.	N.D.	N.D.	N.D.	N.D.	N.D.	N.D.	N.D.	N.D.	N.D.
S-Adenosylmethionine	17.5114	13.1546	14.852	12.6895	12.3868	15.6399	16.1668	15.5009	16.7709	16.2003	19.6103	20.2045	19.0006	16.712	17.877	17.3204	20.2981	18.4081	12.2491	12.4648	12.4396	11.7028	12.3606	12.4697
Adenylate Energy Charge	0.994532	0.994484	0.99282	0.995165	0.995485	0.993792	0.98593	0.987856	0.982679	0.868027	0.887897	0.686951	0.816187	0.676678	0.989346	0.9855	0.992384	0.919303	0.989346	0.993237	0.994496	0.990298	0.994756	0.992358
Total Adenylate	4265	4370.57	3969.75	3847.96	4052.27	4311.67	1619.3	2278.29	2114.21	2555.59	3370.15	2559.69	2721.58	1620.94	2006.72	2722.69	2902.15	2641.9	2499.8	2762.26	3227.73	2551.22	3332.42	3081.95
Guanylate Energy Charge	0.982391	0.98386	0.979797	0.993268	0.992448	0.976988	0.959109	0.963425	0.953339	0.859074	0.87267	0.71266	0.795243	0.697437	0.957269	0.953615	0.977113	0.898083	0.970664	0.977848	0.978978	0.977894	0.980374	0.9754
Total Guanylate	322.111	353.878	427.752	530.736	417.483	334.409	99.5361	124.055	121.106	100.601	126.418	115.433	152.682	123.886	122.393	123.694	155.117	126.442	222.024	224.932	227.229	223.703	237.805	206.823
GSH/GSSG	N.A.	N.A.	N.A.	N.A.	N.A.	N.A.	N.A.	N.A.	N.A.	N.A.	N.A.	N.A.	N.A.	N.A.	N.A.	N.A.	N.A.	N.A.	N.A.	N.A.	N.A.	N.A.	N.A.	N.A.
Total Glutathione	951.761	884.243	817.452	724.478	819.344	953.665	818.902	754.854	845.498	765.689	971.01	823.789	920.508	794.044	737.633	774.384	793.636	1050.54	754.278	727.03	904.111	631.339	840.477	757.13
NADPH/NADP+	N.A.	N.A.	N.A.	N.A.	N.A.	N.A.	N.A.	N.A.	N.A.	N.A.	N.A.	N.A.	N.A.	N.A.	N.A.	N.A.	N.A.	N.A.	N.A.	N.A.	N.A.	0.179712	N.A.	N.A.
NADH/NAD+	0.0373252	N.A.	0.0654149	0.0280134	0.0359084	0.0613286	N.A.	0.0437461	0.0399899	0.0284997	0.0279395	N.A.	0.0357907	0.0492199	0.0498382	0.0459351	0.0340902	0.0411041	0.0429367	0.0415899	0.0407474	0.0389733	0.0370889	0.0406292
Lactate/Pyruvate	56.4776	35.6344	24.5606	31.0651	31.8809	22.6442	328.941	N.A.	192.629	N.A.	N.A.	N.A.	50.3865	74.4632	42.6542	67.5329	58.9364	36.2052	29.1922	39.3737	N.A.	24.7333	69.225	49.2829
Glycerol 3-phosphate/DHAP	0.158533	0.121626	0.285039	0.129963	0.144818	0.466634	1.64228	3.83599	5.48399	4.17471	1.24605	2.54553	2.10074	2.14738	1.49117	2.14297	0.825918	1.60452	1.39198	0.680529	0.512622	1.43281	0.73396	0.334748
Total Amino Acids	9946.73	10431.4	8059.47	8120.97	9488.37	11231.3	20156.2	13387.6	15156.6	13107	14083.4	14213	14611	13355	13191.3	11476.3	13204.5	14400.1	8497.65	7344.39	6476.33	8222.23	6742.82	7279.23
Total Essential Amino Acids	1727.87	1870.08	1212.55	1009.34	1733.76	1536.84	7179.77	5613.43	5686.32	5076.39	5181.04	6001.07	5799.27	5458.88	5722.76	4832.67	5347.38	4744.68	2469.98	2702.61	2019.83	2812.38	2042.26	2332.81
Total Non-essential Amino Acids	8218.86	8561.32	6846.92	7111.62	7754.6	9694.49	12976.4	7774.21	9470.31	8030.6	8902.33	8211.92	8811.76	7896.11	7468.55	6643.59	7857.08	9655.39	6027.68	4641.78	4456.51	5409.85	4700.56	4946.42
Total Glucogenic Amino Acids	9278.53	9560.28	7554.51	7829	8502.89	10633.5	15292	9756.2	11351.8	9707.88	10641.1	10238.4	10724.3	9645.23	9201.87	8429.64	9683.9	11418.5	7159.09	5774.96	5393.79	6728.05	5699.87	6070.85
Total Ketogenic Amino Acids	999.463	1208.08	762.081	482.192	1267.87	932.831	6119.31	4581.89	4800.04	4333.7	4463.2	5061.99	4861.81	4578.02	4862.79	3933.6	4495.72	3855.01	1847.5	2031.71	1555.74	2127.65	1502.28	1736.12
Total BCAA	492.281	475.162	333.565	224.906	428.605	463.68	1848.18	1270.45	1202.23	1221.95	1285.44	1459.51	1351.63	1205.09	1198.22	1070.87	1208.5	1122.5	860.786	987.493	778.04	1257.22	773.402	890.801
Total Aromatic Amino Acids	101.68	105.149	93.7779	79.3801	88.8385	108.975	534.234	416.39	420.773	422.148	481.828	468.517	446.832	390.879	380.005	420.427	425.51	435.826	155.278	103.871	179.3	146.135	169.249	192.535
Fischer's Ratio	4.84146	4.51895	3.55697	2.83328	4.82454	4.25493	3.4595	3.0511	2.85719	2.89459	2.66783	3.11517	3.02491	3.08302	3.15317	2.5471	2.84011	2.57556	5.54353	9.50693	4.33932	8.60315	4.5696	4.62671
Total Glu-related Amino Acids	6429.75	5175.37	3923.53	3409.77	4686.05	7462.4	7223.87	4757.56	5152.83	4544.18	5435.74	4701.18	4681.25	4739.76	3918.89	3649.94	4489.82	5193.69	3603.14	2882.37	3137.38	4103.97	2606.11	3303.94
Total Pyr-related Amino Acids	1571.03	1516.25	1402.8	2501.07	1216.99	1606.43	6328.88	3743.42	4965.08	3879.63	3727.39	4025.24	3814.03	3421.29	3613.88	3512.88	3818.87	4437.85	2348.74	1423.06	1247.14	1283.97	1976.06	1645.22
Total Acetyl CoA-related Amino Acids	790.36	987.961	592.511	346.598	1090.73	711.705	5366.03	3970.97	4131.11	3738.83	3802.61	4366.34	4252.27	4030.1	4313.49	3336.31	3835.74	3277.85	1558.65	1801.47	1275.86	1807.87	1228.06	1424.54
Total Fumarate-related Amino Acids	83.3602	88.2634	76.1332	64.6268	71.5038	89.6179	464.003	358.738	365.941	365.761	419.326	405.651	387.645	338.259	325.065	369.391	368.447	378.449	134.569	92.7469	156.977	125.863	151.372	166.126
Total Succinyl CoA-related Amino Acids	322.048	297.185	211.218	152.976	267.42	283.849	1108.7	756.739	724.911	745.072	801.009	895.697	810.511	707.725	701.685	660.288	708.05	674.339	517.047	591.114	452.558	728.151	461.693	541.199
Total Oxaloacetate-related Amino Acids	872.345	2483.2	1940.83	1700.57	2260.93	1191.16	166.563	139.748	143.023	173.241	257.589	210.644	1030.85	438.201	642.349	237.143	298.717	734.161	555.59	785.67	399.74	486.103	504.637	414.374
Malate/Asp	0.089235	0.0422102	0.0202397	0.030923	0.0451619	0.0353131	0.33951	0.634081	1.03137	0.533097	0.426629	0.292335	0.208735	0.641958	0.345309	0.846184	0.741183	0.291014	0.144201	0.202353	0.269487	0.176081	0.188106	0.292488
Citrulline/Ornithine	0.207145	0.310252	0.305614	0.525949	0.316151	0.373112	0.0392003	0.0395785	0.0514612	0.0427211	0.0337915	0.0357442	0.0881007	0.0967759	0.072029	0.0924572	0.0797498	0.122898	0.148381	0.107541	0.0921404	0.147702	0.0973123	0.140289
Glu/2-Oxoglutarate	N.A.	N.A.	N.A.	N.A.	N.A.	N.A.	N.A.	N.A.	N.A.	N.A.	N.A.	N.A.	N.A.	363.557	N.A.	N.A.	1646.8	N.A.	N.A.	N.A.	N.A.	N.A.	N.A.	N.A.
G6P/R5P	196.565	137.344	120.642	86.1425	110.01	235.031	55.7785	118.508	53.8376	51.3319	112.153	44.7052	21.7557	40.3022	51.9759	20.7725	39.718	20.6875	117.686	169.178	67.1776	535.62	142.01	82.7501
SAM/SAH	3.43502	3.00772	3.23155	3.08098	3.82511	3.40529	N.A.	4.15798	3.68889	5.55727	5.55417	4.73345	5.38976	4.22814	N.A.	N.A.	7.06391	N.A.	3.00766	3.65292	3.16172	N.A.	3.23076	N.A.
Putrescine/Spermidine	14.3153	12.1691	16.5257	11.5327	11.8273	19.255	8.96537	16.7968	12.5374	10.7851	14.8707	16.7718	15.573	13.9035	21.622	15.1207	20.9674	16.2706	17.0916	18.0707	17.5457	19.6205	15.0329	20.5091

## Sheet: Heart P-values
Metabolite	f.value	p.value	-LOG10(p)	FDR	Tukey's HSD
Asn	1481.1	1.21e-23	22.919	1.13e-21	R24h-A; R24h-N; Rh3-R24h
Mevalonic acid	327.13	3.7e-17	16.431	1.74e-15	N-A; R24h-N; Rh3-N
Phe	229.57	1.17e-15	14.932	3.67e-14	N-A; R24h-A; R24h-N; Rh3-N; Rh3-R24h
Succinic acid	153.03	5.83e-14	13.234	1.37e-12	N-A; R24h-A; Rh3-A; Rh3-N; Rh3-R24h
Uric acid	140.56	1.31e-13	12.882	2.47e-12	N-A; R24h-A; R24h-N; Rh3-N; Rh3-R24h
Ornithine	127.66	3.28e-13	12.484	5.14e-12	N-A; R24h-A; Rh3-A; R24h-N; Rh3-N; Rh3-R24h
XMP	122.12	4.99e-13	12.302	6.7e-12	R24h-A; Rh3-A; R24h-N; Rh3-N
Trp	100.36	3.16e-12	11.5	3.71e-11	N-A; R24h-A; Rh3-N; Rh3-R24h
Ser	90.729	8.09e-12	11.092	8.45e-11	N-A; R24h-A; R24h-N; Rh3-N; Rh3-R24h
Tyr	78.007	3.26e-11	10.486	3.07e-10	N-A; R24h-A; R24h-N; Rh3-N; Rh3-R24h
GTP	72.824	6.12e-11	10.213	5.23e-10	N-A; R24h-A; R24h-N; Rh3-N; Rh3-R24h
Lys	71.145	7.57e-11	10.121	5.93e-10	N-A; R24h-A; R24h-N; Rh3-N; Rh3-R24h
Glycerol 3-phosphate	69.566	9.29e-11	10.032	6.72e-10	N-A; R24h-A; Rh3-A; R24h-N; Rh3-N
Val	49.97	1.79e-09	8.7482	1.2e-08	N-A; R24h-A; R24h-N; Rh3-N
Leu	48.264	2.42e-09	8.6163	1.52e-08	N-A; R24h-A; R24h-N; Rh3-N
Ile	42.4	7.43e-09	8.1292	4.36e-08	N-A; R24h-A; R24h-N; Rh3-N
PRPP	41.543	8.85e-09	8.0533	4.89e-08	N-A; R24h-A; Rh3-A; R24h-N; Rh3-N
Glucose 6-phosphate	37.512	2.1e-08	7.6769	1.1e-07	N-A; R24h-A; R24h-N; Rh3-N; Rh3-R24h
cis-Aconitic acid	36.781	2.48e-08	7.605	1.23e-07	N-A; R24h-A; Rh3-A
Asp	35.571	3.29e-08	7.4834	1.54e-07	N-A; R24h-A; Rh3-A; R24h-N; Rh3-N
Thr	34.743	4e-08	7.3981	1.79e-07	N-A; R24h-A; R24h-N; Rh3-N; Rh3-R24h
N-Carbamoylaspartic acid	31.669	8.59e-08	7.0661	3.67e-07	N-A; Rh3-A; R24h-N; Rh3-N; Rh3-R24h
Ala	29.969	1.35e-07	6.8711	5.5e-07	N-A; R24h-A; Rh3-N; Rh3-R24h
Xanthine	27.549	2.65e-07	6.5773	1.04e-06	N-A; R24h-A; R24h-N; Rh3-N; Rh3-R24h
Phosphoenolpyruvic acid	25.741	4.53e-07	6.3441	1.7e-06	N-A; R24h-A; Rh3-N; Rh3-R24h
UDP-glucose	25.408	5.01e-07	6.2999	1.81e-06	N-A; Rh3-A; R24h-N; Rh3-N
2-Hydroxyglutaric acid	23.245	9.99e-07	6.0003	3.48e-06	N-A; R24h-A; Rh3-N; Rh3-R24h
Carnitine	22.565	1.25e-06	5.9017	4.13e-06	N-A; R24h-A; Rh3-A
Arg	22.516	1.28e-06	5.8945	4.13e-06	N-A; R24h-A; R24h-N; Rh3-N; Rh3-R24h
Sarcosine	22.355	1.35e-06	5.8708	4.22e-06	N-A; R24h-A; R24h-N; Rh3-N; Rh3-R24h
S-Adenosylmethionine	22.007	1.52e-06	5.8191	4.6e-06	N-A; R24h-A; Rh3-N; Rh3-R24h
Citric acid	21.869	1.59e-06	5.7984	4.67e-06	N-A; R24h-A; Rh3-A; R24h-N; Rh3-N
Malic acid	17.028	9.92e-06	5.0035	2.83e-05	Rh3-A; Rh3-N; Rh3-R24h
Glutamine	16.673	1.15e-05	4.939	3.18e-05	N-A; R24h-A; R24h-N; Rh3-N
Lactic acid	16.605	1.18e-05	4.9265	3.18e-05	N-A; R24h-A; Rh3-A; Rh3-N
Creatine	16.141	1.44e-05	4.8407	3.77e-05	N-A; R24h-A; Rh3-N; Rh3-R24h
His	15.448	1.95e-05	4.709	4.96e-05	R24h-A; R24h-N; Rh3-N; Rh3-R24h
Creatinine	15.299	2.09e-05	4.6804	5.16e-05	N-A; R24h-N; Rh3-N
Acetyl CoA	14.868	2.54e-05	4.596	6.11e-05	N-A; Rh3-A; Rh3-N; Rh3-R24h
Galactose 1-phosphate	14.098	3.62e-05	4.441	8.51e-05	N-A; R24h-N; Rh3-N
3-Phosphoglyceric acid	13.891	4e-05	4.3983	9.16e-05	N-A; R24h-A; Rh3-N; Rh3-R24h
Fructose 6-phosphate	12.922	6.41e-05	4.1933	0.00014342	Rh3-A; Rh3-N; Rh3-R24h
NADP	12.682	7.23e-05	4.1408	0.00015807	N-A; R24h-A; Rh3-N; Rh3-R24h
Adenylosuccinic acid	12.525	7.83e-05	4.1062	0.00016728	Rh3-A; Rh3-N; Rh3-R24h
g-Aminobutyric acid	12.194	9.28e-05	4.0326	0.00019378	N-A; Rh3-N; Rh3-R24h
ATP	11.637	0.00012429	3.9056	0.00025399	N-A; Rh3-N
cAMP	10.579	0.00022199	3.6537	0.00044398	N-A; R24h-N; Rh3-N
Fructose 1-phosphate	10.028	0.00030445	3.5165	0.00059622	N-A; R24h-N; Rh3-N
Fructose 1,6-diphosphate	9.9161	0.00032495	3.4882	0.00062336	R24h-A; Rh3-A; R24h-N; Rh3-N
2-Oxoisovaleric acid	9.6906	0.00037115	3.4305	0.00069775	R24h-A; Rh3-A
Urea	8.3844	0.00083087	3.0805	0.0015314	R24h-N; Rh3-N
Dihydroxyacetone phosphate	8.2152	0.00092675	3.033	0.0016753	R24h-A; Rh3-A; Rh3-N
Hypoxanthine	8.1561	0.00096302	3.0164	0.001708	N-A; R24h-N
Malonyl CoA	7.8348	0.0011897	2.9246	0.002071	N-A; R24h-N; Rh3-N
L-Proline	7.4647	0.0015261	2.8164	0.0026082	N-A; R24h-A; Rh3-N; Rh3-R24h
Argininosuccinic acid	7.2753	0.0017377	2.76	0.0029168	R24h-A; Rh3-N; Rh3-R24h
Met	6.8942	0.0022675	2.6445	0.0037394	N-A; R24h-A; Rh3-N
Phosphocreatine	6.6942	0.0026146	2.5826	0.0042374	N-A; R24h-A; Rh3-N; Rh3-R24h
IMP	6.5407	0.0029206	2.5345	0.0046055	R24h-N; Rh3-R24h
Spermidine	6.5317	0.0029397	2.5317	0.0046055	R24h-A
Pyruvic acid	5.9954	0.0043698	2.3595	0.0067338	N-A; Rh3-A
AMP	5.8861	0.0047465	2.3236	0.0071962	N-A; R24h-A; Rh3-N
Adenine	5.4291	0.006754	2.1704	0.009842	R24h-N; Rh3-N
2-Phosphoglyceric acid	5.4235	0.0067839	2.1685	0.009842	N-A; R24h-A
Inosine	5.4194	0.0068057	2.1671	0.009842	Rh3-A; Rh3-R24h
Adenosine	5.2084	0.0080432	2.0946	0.011456	N-A; R24h-N
Glucose 1-phosphate	4.5719	0.013531	1.8687	0.018984	N-A
Guanosine	4.4296	0.015254	1.8166	0.021086	N-A
Choline	3.5337	0.033454	1.4756	0.045575	Rh3-N
Putrescine	3.4565	0.035889	1.445	0.048194
NAD	3.4308	0.036742	1.4348	0.048645	N-A

## Sheet: Heart FC AvsN
Metabolite	Fold change	Log2 FC
Uric acid	2615.3	11.353
Xanthine	111.22	6.7973
PRPP	0.019064	-5.713
Fructose 1-phosphate	32.883	5.0393
Succinic acid	20.43	4.3526
AMP	19.666	4.2976
Glycerol 3-phosphate	19.538	4.2882
cis-Aconitic acid	0.058739	-4.0895
Asp	0.081972	-3.6087
Ornithine	10.119	3.339
Carnitine	0.10859	-3.203
ADP	8.3391	3.0599
L-Proline	6.9566	2.7984
Lys	6.8713	2.7806
2-Phosphoglyceric acid	0.18937	-2.4007
Phe	5.2092	2.3811
Lactic acid	5.0775	2.3441
Tyr	4.7969	2.2621
3-Phosphoglyceric acid	0.22051	-2.1811
N-Carbamoylaspartic acid	4.5285	2.179
Glucose 1-phosphate	0.22318	-2.1637
GTP	0.24654	-2.0201
Ile	3.8208	1.9339
Pyruvic acid	0.26884	-1.8952
Phosphocreatine	0.27027	-1.8875
Ala	3.6717	1.8764
Trp	3.4948	1.8052
Glucose 6-phosphate	0.29448	-1.7638
Val	3.3532	1.7455
Leu	3.3038	1.7241
2-Hydroxyglutaric acid	3.219	1.6866
D-Glyceraldehyde 3-phosphate	3.0806	1.6232
GDP	2.7516	1.4603
Argininosuccinic acid	2.6786	1.4215
Galactose 1-phosphate	0.38574	-1.3743
Thr	2.4347	1.2837
Glutamine	0.44286	-1.1751
Adenosine	0.46669	-1.0994
cAMP	0.48879	-1.0327
ATP	0.49043	-1.0279

## Sheet: Heart FC R3hvsA
Metabolite	Fold change	Log2 FC
cis-Aconitic acid	22.268	4.4769
PRPP	19	4.2479
XMP	15.156	3.9218
Fructose 1,6-diphosphate	0.096221	-3.3775
2-Oxoisovaleric acid	10.21	3.3519
Fructose 6-phosphate	0.14008	-2.8357
Carnitine	6.421	2.6828
Pyruvic acid	5.5566	2.4742
Glycerol 3-phosphate	0.18217	-2.4566
Adenylosuccinic acid	4.3548	2.1226
Asp	3.7707	1.9148
Dihydroxyacetone phosphate	0.29194	-1.7762
Acetyl CoA	0.30968	-1.6911
Glucose 1-phosphate	2.9473	1.5594
Malic acid	2.8886	1.5304
Fumaric acid	2.8541	1.513
Hypoxanthine	0.36835	-1.4408
Citric acid	2.6179	1.3884
IMP	2.4753	1.3076
Betaine	0.41471	-1.2698
Ornithine	0.4307	-1.2152
Fructose 1-phosphate	0.47016	-1.0888
Succinic acid	0.48125	-1.0552
Argininosuccinic acid	2.0636	1.0452
Lactic acid	0.48523	-1.0433
2-Phosphoglyceric acid	2.0351	1.0251

## Sheet: Heart FC R24hvsR3h
Metabolite	Fold change	Log2 FC
Uric acid	0.062955	-3.9895
AMP	0.086501	-3.5311
Xanthine	0.10779	-3.2137
ADP	0.10864	-3.2024
Argininosuccinic acid	0.1127	-3.1495
Succinic acid	0.11285	-3.1476
2,3-Diphosphoglyceric acid	6.7345	2.7516
Adenylosuccinic acid	0.15505	-2.6892
Phosphoenolpyruvic acid	6.2418	2.642
Fumaric acid	0.19057	-2.3916
Betaine	4.5408	2.183
Sarcosine	0.24117	-2.0519
Phosphocreatine	4.1127	2.0401
GDP	0.25436	-1.9751
Fructose 6-phosphate	3.7557	1.9091
IMP	0.26692	-1.9055
L-Proline	0.27062	-1.8856
3-Phosphoglyceric acid	3.584	1.8416
2-Phosphoglyceric acid	3.5376	1.8228
Lys	0.29351	-1.7685
Phe	0.30106	-1.7319
Ala	0.31808	-1.6525
Ser	0.31998	-1.6439
Glucose 6-phosphate	2.927	1.5494
Trp	0.35731	-1.4847
GMP	0.36358	-1.4597
Urea	2.6457	1.4037
N-Carbamoylaspartic acid	0.40204	-1.3146
Glucose 1-phosphate	0.41165	-1.2805
Arg	0.43081	-1.2149
Acetyl CoA	2.2762	1.1866
Hypoxanthine	0.45691	-1.13
Tyr	0.49335	-1.0193

## Sheet: Brain raw data
Metabolite	N1	N2	N3	N4	N5	N6	A1	A2	A3	A4	A5	A6	R3h1	R3h2	R3h3	R3h4	R3h5	R3h6	R24h1	R24h2	R24h3	R24h4	R24h5	R24h6
NAD+	194.967	181.202	184.058	187.256	173.317	183.74	216.181	195.681	207.787	208.941	171.806	195.973	183.875	211.629	220.672	210.02	203.768	208.21	183.158	173.594	200.986	180.937	189.801	191.766
cAMP	16.9292	4.35106	6.92591	4.97039	5.5537	5.59756	3.90038	3.91611	3.31545	2.07225	1.68864	2.96785	10.5526	3.33586	3.10193	5.05077	3.65136	4.28482	3.00582	3.24835	4.4607	3.35899	5.61785	4.71487
cGMP	0.0698892	0.0324836	0.0445315	0.0479007	0.0392329	0.0328574	0.0351985	0.0381579	0.0393856	0.0301881	0.0234939	0.0379409	0.0501531	0.0394806	0.0419279	0.0458986	0.0296868	0.0446227	0.0309245	0.0330185	0.0362427	0.0438847	0.0473413	0.0446611
NADH	3.91649	4.49275	4.52081	4.76383	4.46661	3.99671	4.95789	5.0402	4.33913	18.2734	3.97143	4.43274	4.60505	3.97383	4.23769	4.64641	4.46819	4.30744	4.50557	3.54193	4.37776	3.98066	4.15224	4.21022
Xanthine	0.0657274	0.00211135	0.141719	N.D.	N.D.	0.0104751	4.6217	5.08036	4.09922	2.06924	1.27178	0.712084	5.49394	3.23753	3.30547	1.20523	0.752192	0.658409	0.629599	0.754156	0.803897	0.572985	0.559554	0.224343
ADP-ribose	0.831826	0.664881	0.662524	0.575275	0.916427	0.741381	0.97648	0.56192	0.736914	0.6544	0.589812	0.663099	0.981352	0.679634	0.59608	1.01373	0.616041	0.788454	0.627586	0.698208	1.26188	0.367646	0.230536	0.572844
Mevalonic acid	N.D.	N.D.	N.D.	N.D.	N.D.	N.D.	0.208831	1.12751	0.365408	0.479759	0.149903	0.543675	N.D.	0.740642	0.630334	0.541808	0.822237	0.131341	0.267342	0.207908	0.495613	1.30443	N.D.	0.0693438
UDP-glucose	36.6833	40.9533	38.9601	38.6872	39.3313	33.1263	33.6151	26.0131	30.7407	32.4159	20.5877	27.6805	21.4776	22.8251	28.371	25.331	26.9819	23.3198	27.6097	21.4687	29.1217	24.7991	24.9644	22.7695
Uric acid	N.D.	N.D.	N.D.	N.D.	N.D.	N.D.	35.5103	34.325	24.7457	27.6878	22.7526	15.2445	35.017	24.7909	34.8896	21.958	12.651	23.2402	1.23136	2.59203	2.15511	2.19647	1.62717	1.8561
NADP+	44.6717	36.6807	39.569	38.184	35.3496	32.694	35.5958	29.5527	31.6222	38.6109	27.6344	29.5176	32.1537	35.1502	39.5244	31.6088	29.9097	28.8936	31.3617	28.6167	38.3397	31.2581	33.7754	34.9035
IMP	114.638	48.8225	70.9551	53.7628	54.377	43.4263	110.084	109.208	80.7188	80.8124	63.5825	60.0115	118.681	85.24	96.7679	147.192	98.1879	104.992	25.6362	34.2881	57.1239	40.0919	53.4053	53.5708
Sedoheptulose 7-phosphate	32.6237	63.2116	51.5125	48.9962	54.9948	63.4401	66.1102	68.7023	70.101	78.3996	83.8266	101.588	31.6855	52.0358	42.6624	57.079	66.7503	65.8226	494.811	250.498	535.826	213.798	291.409	292.007
Glucose 6-phosphate	228.135	194.308	185.949	162.866	194.643	206.419	196.952	149.85	193.97	186.195	139.987	196.16	180.926	182.527	187.148	177.094	197.499	200.148	200.184	177.491	207.759	172.971	167.79	191.019
Fructose 6-phosphate	45.796	47.3681	39.9916	38.1148	45.1514	46.3484	45.734	36.7001	48.4775	47.2322	32.2656	46.5389	38.6425	46.8452	43.1367	43.3679	50.1968	47.9788	55.344	43.233	50.1506	47.3157	42.0341	48.6932
Fructose 1-phosphate	61.9496	75.2512	52.4842	42.4015	56.6297	65.3745	130.043	78.6254	88.0607	139.097	87.3203	107.465	95.9696	123.019	116.213	102.884	135.475	109.276	89.7753	57.8231	79.0665	72.8651	87.7317	116.433
Galactose 1-phosphate	5.40293	4.13642	4.86998	5.03013	4.64733	2.87706	2.88753	3.439	3.58354	4.66701	3.61162	4.70377	1.88862	1.91101	3.04748	3.89597	3.05177	2.75859	1.97692	2.95856	4.65872	3.64714	3.54852	4.48304
Glucose 1-phosphate	55.6703	30.2445	38.9833	29.6443	36.491	33.9252	70.8428	91.1105	83.202	63.5379	45.2319	65.2093	44.2515	30.1464	39.3075	41.7491	29.2974	26.3222	19.159	24.4525	36.462	16.4812	20.9453	27.6135
Acetoacetyl CoA	N.D.	N.D.	N.D.	N.D.	N.D.	N.D.	0.141883	N.D.	N.D.	N.D.	N.D.	N.D.	N.D.	N.D.	N.D.	N.D.	N.D.	N.D.	N.D.	N.D.	N.D.	N.D.	N.D.	0.124526
Acetyl CoA	0.214702	0.408142	0.377412	0.310756	0.33064	0.27259	0.582231	1.06288	0.383616	0.709161	0.686818	0.969885	0.272847	0.407852	0.549747	0.341242	0.45043	0.164547	0.398921	0.280004	0.390882	0.554628	0.469891	0.388634
Folic acid	N.D.	N.D.	N.D.	N.D.	N.D.	N.D.	N.D.	N.D.	N.D.	N.D.	N.D.	N.D.	N.D.	N.D.	N.D.	N.D.	N.D.	N.D.	N.D.	N.D.	N.D.	N.D.	N.D.	N.D.
Ribose 5-phosphate	6.033	3.08487	3.2901	3.03258	3.60973	4.13813	3.15741	1.82193	2.76768	4.45516	2.49414	3.75486	2.78326	2.79974	2.76607	4.68429	4.93744	6.10402	5.73422	4.36973	4.66591	3.51551	3.11253	3.87306
CoA	N.D.	N.D.	N.D.	N.D.	N.D.	N.D.	N.D.	N.D.	N.D.	N.D.	N.D.	N.D.	N.D.	N.D.	N.D.	N.D.	N.D.	N.D.	N.D.	N.D.	N.D.	N.D.	N.D.	N.D.
Ribose 1-phosphate	43.2035	12.6253	23.0861	13.7489	18.928	12.4101	25.8549	20.3854	19.5292	18.2007	12.1914	17.306	24.3648	11.8392	19.19	18.1189	16.0403	17.6038	7.4191	7.89646	18.3055	7.87279	13.869	13.2636
Ribulose 5-phosphate	14.7745	6.62139	7.7034	6.04735	6.20002	4.2466	7.51666	7.07349	7.54615	5.98335	6.05026	8.0435	9.70226	5.92887	8.268	8.96858	6.48341	8.5479	14.5674	8.08801	12.7682	9.84638	10.3734	11.1013
Xylulose 5-phosphate	19.8324	N.D.	2.13661	N.D.	1.09813	N.D.	4.22137	N.D.	4.33526	2.46308	2.32096	2.30242	4.89833	4.26232	5.93211	1.42702	6.60541	7.77519	15.3119	10.3874	10.5996	11.8289	9.27789	11.9865
Erythrose 4-phosphate	N.D.	N.D.	N.D.	N.D.	N.D.	N.D.	N.D.	N.D.	N.D.	N.D.	N.D.	N.D.	N.D.	N.D.	N.D.	N.D.	N.D.	N.D.	N.D.	N.D.	N.D.	N.D.	N.D.	N.D.
HMG CoA	0.333871	0.310849	0.39597	0.366481	0.284585	0.345666	0.306258	N.D.	0.235437	0.211765	N.D.	N.D.	0.338523	0.262881	0.302135	0.260315	0.240591	0.251249	0.299953	0.19898	0.284938	0.20148	0.210873	0.234891
Glyceraldehyde 3-phosphate	2.13833	1.09971	N.D.	2.52673	3.438	0.446986	97.0416	137.903	114.55	67.9702	61.368	67.8931	83.0459	106.965	91.007	91.6858	80.0929	95.0806	113.398	91.0689	87.935	105.557	78.885	94.8249
NADPH	4.13162	4.98939	5.72697	5.06889	5.67403	5.24168	4.38525	3.66142	3.83539	3.04838	3.08231	3.57927	5.4643	4.22531	3.66891	4.76427	4.08439	5.97305	7.12015	5.3496	4.64776	4.47815	4.58543	4.64626
Malonyl CoA	0.226679	0.332595	0.308339	0.296534	0.275094	0.263454	0.336863	0.452902	0.356119	0.512395	0.427209	0.587877	0.285581	0.441567	0.387358	0.491152	0.492739	0.330435	0.455278	0.268098	0.327171	0.338758	0.290382	0.309235
Phosphocreatine	212.749	682.631	427.438	575.391	482.044	653.063	175.865	109.15	132.829	302.779	65.3206	115.693	280.581	746.849	606.506	432.501	697.902	654.792	914.176	783.545	635.572	922.107	609.058	634.671
XMP	0.191539	0.157853	0.225887	0.224576	0.162926	0.192607	0.300864	0.297061	0.275782	0.279111	0.183815	0.200189	2.00823	1.2474	1.40056	2.09599	0.998322	1.88236	0.717708	1.00471	1.02424	0.763992	1.15695	0.931508
Dihydroxyacetone phosphate	88.5384	92.8099	72.3757	55.281	56.4818	58.8323	78.4992	73.5024	98.1794	90.5179	85.3073	83.52	64.6917	61.818	67.7222	77.3507	59.025	53.071	61.0772	58.8907	104.037	78.5907	107.099	106.907
Adenylosuccinic acid	3.58498	1.39916	1.88173	1.104	1.34672	1.10903	1.49614	1.55744	1.58723	0.974594	0.779143	0.94714	2.32917	1.83911	1.97139	2.13095	1.79513	1.85862	0.759462	0.728823	1.35632	0.808377	1.06148	1.09444
Fructose 1,6-diphosphate	179.377	132.928	165.429	106.324	159.205	149.599	217.391	211.98	222.973	160.939	143.909	182.878	208.614	119.363	137.369	155.773	92.3874	136.108	77.9886	112.881	239.765	92.2342	144.489	143.25
6-Phosphogluconic acid	4.23082	4.62254	3.7091	3.34776	3.32527	2.53569	5.48491	4.6747	6.29829	9.57462	10.1552	12.4296	3.5805	6.45187	7.10442	5.25304	6.05484	7.41891	13.6065	8.36242	10.4962	9.32518	10.0292	9.33883
N-Carbamoylaspartic acid	0.485664	0.49168	0.478339	0.393518	0.39224	0.435435	2.06603	0.78767	0.95576	0.314061	0.252499	0.367967	2.0585	2.20918	2.0175	1.57617	1.50726	1.93134	0.577845	0.72357	0.661165	0.503801	0.572139	0.717091
PRPP	19.3461	41.1652	34.7929	46.7413	49.65	39.6349	11.6188	4.66234	11.2182	47.617	35.1933	70.8303	12.5011	12.678	17.9336	36.263	51.3734	57.0148	20.3941	11.7654	15.3619	19.8223	9.52656	21.1445
2-Phosphoglyceric acid	1.4345	2.71095	1.71407	2.01694	1.63596	2.61934	0.55596	0.295382	0.355526	0.5516	N.D.	0.436074	3.07956	3.33023	2.75284	1.93489	2.75447	2.9148	2.41216	2.66375	2.79863	2.01441	1.98062	2.14263
2,3-Diphosphoglyceric acid	6.13659	8.83822	8.18576	8.76856	6.30985	9.31842	1.66561	0.647423	0.676289	N.D.	N.D.	0.664073	11.3725	9.31318	11.4897	6.04899	6.10455	8.66137	5.99808	4.80166	4.15356	2.64657	3.42621	4.24691
3-Phosphoglyceric acid	12.6745	22.6114	15.5932	19.6828	15.4273	22.6749	4.78084	4.1488	3.34154	21.8386	1.76499	2.84072	25.6514	30.7002	30.4147	18.3365	24.6392	26.0548	21.0359	22.1417	25.3431	18.1105	16.0515	17.9827
Phosphoenolpyruvic acid	3.59983	7.40569	4.94961	6.27242	4.68102	7.64209	0.611449	N.D.	0.189161	N.D.	N.D.	0.0045828	8.37978	10.3724	9.70399	5.66713	8.44675	9.18222	6.75153	7.51557	8.29314	5.76659	4.78271	5.84788
GMP	11.5844	3.38522	7.00631	3.14428	5.36731	4.42071	12.928	14.8054	13.3479	11.8017	16.2811	16.9477	8.40948	3.32398	5.30722	6.91549	3.57915	4.74829	2.71981	3.44649	6.8554	3.01527	4.49851	3.81516
AMP	26.4456	6.92862	19.9453	10.914	19.4729	21.693	86.844	80.9742	67.2141	60.9115	121.658	102.394	50.7564	12.0041	20.8004	33.504	10.5393	20.9617	10.1413	9.78032	28.9657	7.09422	10.1545	10.5233
2-Oxoisovaleric acid	N.D.	N.D.	N.D.	N.D.	2.20121	N.D.	N.D.	2.07852	2.16704	N.D.	2.58889	N.D.	2.27575	1.90076	2.337	2.37148	2.45869	2.21304	2.51378	N.D.	2.51812	2.44044	2.6312	N.D.
GDP	12.9834	5.35758	7.87236	6.1623	8.02645	4.86891	16.9289	29.4834	23.5905	88.9104	36.5828	26.5054	8.26853	4.38738	6.80037	7.80856	4.13777	4.71264	3.70883	3.4594	5.58219	3.46247	4.45171	4.24801
Lactic acid	8076.92	2117.88	3382.77	2342.07	3064.6	2223.06	10203.6	11605.2	10831.7	8579.28	6032.54	6702.66	6561.19	5314.55	5810.63	4075.29	3324.36	3060.16	2159.61	2491	3401.03	1817.95	3106.86	3092.51
ADP	74.0757	27.553	42.3406	37.0301	46.7602	31.0041	109.127	241.302	149.727	624.656	270.689	179.238	58.7458	25.7725	56.8415	46.4808	26.0408	34.7762	16.1813	21.3276	28.2922	18.3836	23.4634	21.8919
GTP	468.28	527.215	523.934	530.003	497.152	499.515	419.084	348.311	412.908	303.041	316.365	377.331	398.856	437.517	449.176	445.144	446.613	452.773	505.063	462.922	485.638	479.853	461.133	479.511
Glyoxylate	N.D.	N.D.	N.D.	N.D.	N.D.	N.D.	N.D.	N.D.	N.D.	N.D.	N.D.	N.D.	N.D.	N.D.	N.D.	N.D.	N.D.	N.D.	N.D.	N.D.	N.D.	N.D.	N.D.	N.D.
ATP	1865.62	2247.25	2114.29	2221.09	2105.58	2152.16	2112.63	1844.79	2070.66	1563.32	1838.66	1974.14	2003.65	2199.21	2130.88	2184.46	2243.9	2238.48	2360.32	2130.96	2089.34	2274.32	2178.66	2138.3
Glycerol 3-phosphate	315.78	78.0253	139.104	102.663	125.224	74.6109	1808.41	1689.54	1567.11	1145.94	933.145	1042.37	372.578	287.544	332.072	311.531	257.305	249.426	115.797	123.162	124.443	225.727	141.695	189.888
Glycolic acid	N.D.	N.D.	19.2988	15.541	N.D.	N.D.	30.8679	N.D.	N.D.	N.D.	N.D.	26.8561	N.D.	17.727	20.1333	17.6099	N.D.	13.1428	13.7122	15.9797	N.D.	20.1015	N.D.	N.D.
Pyruvic acid	26.7764	20.7677	27.007	12.7369	19.677	21.5627	N.D.	15.2233	N.D.	13.3344	12.1803	16.2292	24.7121	24.5614	26.1811	23.3447	18.1802	16.7531	13.4856	18.642	22.1879	13.645	21.9835	23.4042
N-Acetylglutamic acid	5.35412	4.85299	5.51656	5.34483	5.77345	5.45823	6.28216	5.7869	6.58785	6.10241	7.07056	5.67992	6.59087	6.05566	6.33745	6.51804	5.86153	7.0678	5.88637	6.28229	6.26494	6.69606	6.80999	5.77217
2-Hydroxyglutaric acid	35.4357	34.6149	33.2251	25.9568	38.2053	34.8347	15.8708	12.375	17.6896	13.2568	12.623	10.6391	8.34245	11.7692	12.226	7.37951	7.32137	7.12412	27.7412	30.2839	37.1288	21.2655	27.1047	15.2561
Carbamoylphosphate	N.D.	N.D.	N.D.	N.D.	0.62968	N.D.	0.121722	0.319562	N.D.	N.D.	0.544272	N.D.	N.D.	0.205495	N.D.	N.D.	N.D.	N.D.	N.D.	N.D.	N.D.	N.D.	N.D.	N.D.
Succinic acid	153.811	172.057	149.324	122.425	165.458	151.785	604.654	631.018	673.542	353.262	375.581	342.906	131.523	127.06	129.82	157.009	133.89	114.337	215.151	196.579	262.705	92.1318	211.298	134.878
Malic acid	268.273	189.337	207.852	167.475	205.46	190.679	99.4258	100.342	125.423	43.638	32.7011	36.3913	311.692	312.099	283.88	200.78	219.2	194.347	177.701	201.554	227.49	116.981	214.248	162.809
2-Oxoglutaric acid	11.1435	19.3331	24.2252	N.D.	19.0717	27.6981	N.D.	N.D.	N.D.	N.D.	N.D.	N.D.	N.D.	N.D.	N.D.	N.D.	N.D.	N.D.	92.8419	81.0533	69.3905	4.39099	61.3575	17.0896
Fumaric acid	35.6889	30.7456	32.6657	23.064	27.1524	23.503	12.659	14.9113	24.6768	7.08401	6.53656	7.46516	49.2214	49.4438	54.353	33.2465	45.7109	27.9366	30.4354	24.8451	28.9324	15.4406	32.7935	22.3662
Citric acid	207.287	248.878	235.816	225.529	288.283	241.405	95.8907	66.3802	85.6067	99.0424	102.211	82.5616	156.39	200.78	161.615	188.282	171.552	186.026	205.93	212.053	187.079	165.833	196.977	162.446
cis-Aconitic acid	4.90064	5.03644	4.89604	4.17725	6.08465	5.98685	1.17477	0.888425	1.30212	1.18152	1.33348	0.998858	3.18732	3.96674	3.67195	3.35768	3.45051	3.66192	4.92009	6.31227	5.48002	3.91125	4.84076	3.78454
Isocitric acid	0.52653	2.15092	1.78227	1.47589	2.52977	4.11634	N.D.	N.D.	N.D.	N.D.	N.D.	N.D.	0.77736	1.10511	0.480802	N.D.	1.09858	N.D.	2.62185	3.6962	1.28942	0.0371567	1.45798	N.D.
Urea	261.755	N.D.	N.D.	189.735	N.D.	151.104	319.516	292.525	312.63	345.417	297.862	324.72	405.435	524.032	515.333	427.175	474.489	323.887	904.028	766.533	790.576	911.728	748.444	621.215
Gly	1274.42	1069.99	1155.29	1078.15	968.994	1144.9	1662.34	1341.86	1425.56	1619.23	1769.56	1635.32	1724.87	1499.13	1227.57	1583.22	1388.96	1556.28	964.006	1160.04	1135.98	1121.68	1270.01	1196.85
Putrescine	73.1817	57.172	54.8634	57.7724	53.2702	64.8335	61.7773	60.367	48.3066	58.3289	54.4164	71.0117	91.3501	62.0055	67.7818	58.2618	60.7749	69.5992	61.0785	67.6716	59.0121	54.5006	60.2979	54.2681
β-Ala	8.23478	7.49146	8.65501	7.33018	8.7054	8.16405	53.1029	37.1211	43.6999	42.0936	49.4629	36.5594	29.8989	36.2293	30.9875	33.9317	35.082	35.409	8.89545	6.71338	9.46065	8.31926	9.29284	8.31503
Sarcosine	N.D.	N.D.	N.D.	N.D.	N.D.	N.D.	33.9116	20.1893	17.0006	26.4026	28.7759	24.0509	30.9036	21.9849	18.7426	28.6685	25.1788	31.7728	4.65616	5.89342	N.D.	5.68227	5.81331	9.0878
Ala	219.851	134.299	151.349	276.503	145.173	146.164	3279.91	1609.5	2020.24	2130.66	2405.08	2156.03	1784.7	1493.98	1146.65	1597.68	1314.87	1703.67	194.65	163.961	152.282	109.179	233.217	180.141
N,N-Dimethylglycine	4.11521	3.31678	4.11796	3.65394	3.19449	3.04665	5.80769	2.00615	N.D.	4.18865	2.55838	3.43273	2.6922	2.50808	3.27655	N.D.	2.59015	4.31157	N.D.	N.D.	2.28346	2.48015	N.D.	4.04151
γ-Aminobutyric acid	1667.37	1514.45	1583.73	1643.47	1571.39	1755.2	7019.23	6029.01	6421.57	5868.41	5518.34	5869.6	4199.6	4538.7	4665.83	5253.99	5401.39	5667.17	1820.68	1849.69	1841.8	1518.27	1709.82	1703.41
Choline	185.711	129.62	152.774	126.022	136.52	100.154	231.932	190.12	197.621	242.322	205.309	225.641	222.892	200.885	206.115	243.467	213.867	216.583	106.773	130.815	161.152	121.459	120.373	147.201
Ser	343.393	342.081	313.769	313.742	325.163	402.355	191.936	197.493	201.399	256.901	246.255	254.209	408.623	379.822	322.51	375.173	345.115	350.062	312.02	293.707	318.157	358.212	343.833	533.14
Carnosine	1.19372	N.D.	N.D.	N.D.	N.D.	N.D.	N.D.	N.D.	N.D.	N.D.	N.D.	N.D.	N.D.	N.D.	N.D.	N.D.	N.D.	N.D.	N.D.	N.D.	N.D.	N.D.	N.D.	N.D.
Creatinine	11.331	11.2581	8.06337	10.1421	7.26582	10.8604	15.6853	15.7915	14.6755	11.695	12.1681	13.8056	21.8617	14.4278	11.1179	19.3303	17.7233	23.555	16.0553	13.4961	15.5132	13.5599	15.9809	17.0963
Pro	17.3882	8.33822	N.D.	57.2214	8.67463	21.7227	1499.92	646.005	677.963	561.813	615.585	614.848	697.331	598.831	585.761	627.003	601.482	987.776	259.523	206.033	121.57	218.277	246.605	409.371
Val	49.3816	52.2351	40.1723	29.5155	44.3338	38.8226	178.203	149.401	132.123	161.335	157.086	156.655	114.388	92.9409	91.202	96.4108	89.502	77.6924	77.8008	121.377	85.6985	153.155	94.313	108.16
Betaine	297.317	210.672	263.324	192.482	216.842	249.4	143.294	61.6016	87.8251	64.6791	81.343	93.4913	152.06	160.14	213.826	117.746	124.372	165.595	379.828	454.426	450.931	405.064	412.797	431.947
Homoserine	N.D.	N.D.	N.D.	N.D.	N.D.	N.D.	N.D.	N.D.	N.D.	N.D.	N.D.	N.D.	N.D.	N.D.	N.D.	N.D.	N.D.	N.D.	N.D.	N.D.	N.D.	N.D.	N.D.	N.D.
Thr	281.473	322.305	244.953	114.287	200.822	319.082	182.76	203.049	217.823	212.285	224.903	242.683	256.628	220.281	205.046	259.161	263.327	202.38	317.03	348.853	319.287	487.079	294.493	437.068
Betaine aldehyde	N.D.	N.D.	N.D.	N.D.	N.D.	N.D.	N.D.	N.D.	N.D.	N.D.	N.D.	N.D.	N.D.	N.D.	N.D.	N.D.	N.D.	N.D.	N.D.	N.D.	N.D.	N.D.	N.D.	N.D.
Cys	N.D.	N.D.	N.D.	N.D.	N.D.	N.D.	N.D.	N.D.	N.D.	N.D.	N.D.	N.D.	N.D.	N.D.	N.D.	N.D.	N.D.	N.D.	N.D.	N.D.	N.D.	N.D.	N.D.	N.D.
Hydroxyproline	12.9934	10.68	13.5777	13.4316	9.50893	20.5971	17.6419	12.2385	12.6618	8.60271	10.874	13.9686	15.1289	12.6819	11.8362	17.2057	16.1036	16.044	16.4051	10.2575	10.7454	12.8202	9.30254	20.2915
Creatine	7158.31	6328.01	6582.48	6291.49	6466.05	6012.16	7027.07	6741.74	7015.88	6398.27	6583.01	7017.01	6601.75	5825.19	5768.27	6514.47	5888.02	6036.72	4817.52	5549.44	6018.47	5474.35	6114.67	5816.69
Ile	28.4942	27.9855	24.6447	15.6878	25.7215	22.5487	138.414	110.121	97.0921	123.295	114.795	115.419	80.0844	64.6427	68.5359	62.1754	60.5082	51.6845	49.6233	78.8786	58.1207	98.6086	60.9558	65.5645
Leu	53.6831	57.8656	46.8666	36.148	55.82	45.4111	278.628	222.367	194.317	230.697	219.377	221.027	150.685	139.037	139.976	118.531	124.196	97.9481	94.7232	150.242	104.499	202.746	124.099	131.984
Asn	15.6281	19.61	16.447	16.6826	15.2748	19.2635	11.7496	9.70241	11.4096	10.874	11.4353	11.659	13.4726	11.5688	10.7867	12.1403	12.7535	11.519	18.7552	21.5726	18.9347	22.2052	21.541	20.7909
Ornithine	48.624	53.4059	45.7298	51.8359	44.2161	41.3806	252.791	176.255	159.649	219.269	224.777	217.82	196.624	150.6	150.023	203.825	207.682	195.503	72.1962	53.6445	92.2586	71.1756	63.5675	91.959
Asp	411.706	403.35	419.072	496.983	367.662	429.724	162.278	115.14	143.903	110.456	117.192	104.584	338.224	328.965	308.347	231.392	256.169	300.892	303.281	334.777	318.594	265.206	283.3	298.892
Homocysteine	N.D.	N.D.	N.D.	N.D.	N.D.	N.D.	N.D.	N.D.	N.D.	N.D.	N.D.	N.D.	N.D.	N.D.	N.D.	N.D.	N.D.	N.D.	N.D.	N.D.	N.D.	N.D.	N.D.	N.D.
Adenine	7.45667	2.31576	3.59233	2.01814	2.26242	2.03414	3.75343	3.60016	2.83859	2.00507	1.87594	2.24434	3.56738	2.16781	2.02968	2.44207	2.13979	1.90924	1.69413	1.84113	2.44397	1.54627	2.26696	1.93896
Hypoxanthine	33.235	N.D.	10.7707	7.1828	7.32383	7.24167	17.0873	30.3572	10.9696	N.D.	5.90755	N.D.	46.2305	21.7591	17.0774	13.2534	8.33511	10.1753	6.76652	7.30276	13.3958	5.30657	9.36451	6.2955
Spermidine	10.7369	10.4714	10.1802	10.7904	10.1641	9.90017	9.16741	7.26424	8.66739	11.884	8.36498	10.1201	11.5217	8.60733	8.82369	7.35878	8.87142	10.5155	9.5451	11.7158	11.1545	8.85367	9.5224	9.75744
Gln	4328.54	4549.56	4627.56	3740.33	3601.58	4429.17	731.425	452.609	568.068	494.046	449.847	446.56	1635.91	1718.39	1918.39	1820.74	1833.66	2107.2	8177.67	8649.57	6249.43	9747.12	8081.04	10108
Lys	135.104	194.069	89.157	107.208	215.951	137.924	1115.15	1089.85	1175.04	1425.78	1396.02	1285.91	1124.5	1129.11	1274.7	1507.53	1452.22	949.718	596.008	555.687	743.777	666.988	564.064	709.758
Glu	6455.94	6520	6380.01	6254.53	6458.73	6309.15	3014.55	2938.32	3514.61	3439.45	3503.65	2752.81	3980.83	4020.84	4104.65	4489.68	3993.08	4076.98	5211.81	5234.4	5978.06	5201.28	5599.38	5221.37
Met	32.8297	21.5935	22.5172	24.4068	23.4653	22.9075	24.9287	22.0167	22.5577	21.9937	23.9132	22.062	23.6215	22.3428	21.632	22.1443	17.2184	20.2037	23.739	33.8157	20.9642	26.2114	30.888	31.9605
Guanine	N.D.	N.D.	N.D.	N.D.	N.D.	N.D.	N.D.	N.D.	N.D.	N.D.	N.D.	N.D.	N.D.	N.D.	N.D.	N.D.	N.D.	N.D.	N.D.	N.D.	N.D.	N.D.	N.D.	N.D.
His	157.719	107.791	112.045	97.9724	108.788	95.2867	205.631	294.887	220.818	301.453	248.731	193.199	278.687	228.621	205.447	306.449	199.519	266.112	103.97	118.852	126.461	104.361	131.508	124.422
Carnitine	80.0461	117.012	98.3973	85.4695	112.079	112.536	29.5964	30.8987	42.7054	32.0501	31.9424	31.69	91.1851	95.0834	97.5418	103.545	101.607	78.6029	96.8734	67.3832	113.968	96.1691	84.7276	74.3521
Phe	32.567	32.0498	34.7892	27.8174	25.7917	32.0184	109.378	100.97	93.1033	116.992	119.972	102.84	111.375	81.3624	83.3435	120.957	92.1008	90.0474	40.2572	47.6866	45.3012	53.7572	59.9742	78.6198
Arg	67.4871	79.8323	62.1775	68.6467	62.2272	61.9332	102.274	48.8844	62.6592	105.026	110.951	87.1096	60.7746	65.7585	51.2371	69.1196	84.2562	89.0956	48.4919	31.7438	65.7821	52.8186	40.3076	63.3515
Citrulline	8.44186	11.3638	11.9372	15.6353	8.81317	10.0013	9.85197	5.33865	5.13885	5.80473	4.78998	5.16759	6.51689	5.74583	5.42747	5.28479	5.51155	7.45936	8.3374	6.89433	6.86533	9.41019	6.70299	9.90803
Tyr	22.9944	22.5565	23.5355	16.9854	17.3866	25.0043	78.8465	67.9387	68.7529	78.6255	80.4301	71.6786	81.7724	64.7966	61.614	83.421	67.4116	69.3016	56.3744	33.7543	71.6861	40.1278	59.6801	62.5806
S-Adenosylhomocysteine	1.92911	1.71186	1.86846	1.63256	1.54408	1.56765	1.71186	1.71359	1.55876	1.52144	1.57834	1.7506	1.48019	1.35405	1.45344	1.49281	1.67643	1.43866	N.D.	1.50822	1.54125	1.33445	1.79719	1.53001
Spermine	2.6399	2.9831	2.88724	3.03537	2.79697	2.33603	2.71456	2.69934	3.06787	3.38085	N.D.	3.29917	2.65481	2.4028	2.16958	2.4942	2.72497	2.52987	2.55021	2.8859	2.54668	2.61276	3.1339	2.92364
Trp	10.5512	10.0268	12.2581	9.42624	9.45949	11.488	28.6302	24.8789	23.2454	28.929	29.3151	26.3086	28.6472	23.2926	23.4642	28.92	25.0854	25.5838	15.8881	10.3325	18.8883	18.2048	16.2965	26.4075
Cystathionine	67.4929	55.2178	87.2401	57.1562	52.9141	53.0067	42.177	31.822	35.7566	53.8435	49.5817	49.3033	39.8548	43.2161	43.6079	51.4626	44.074	46.6403	43.6936	60.1198	38.4682	38.5327	54.0174	45.1771
Adenosine	107.924	38.5122	59.3542	43.5798	44.3969	33.418	57.8209	49.0019	43.2722	28.4425	29.913	36.618	67.2335	32.0723	41.2629	40.9051	34.2075	34.0611	23.5966	29.7053	36.309	28.9504	41.113	41.3654
Inosine	87.0805	26.4439	37.2193	27.3955	30.6889	21.5418	26.5531	39.7875	26.4334	25.7552	20.3637	23.4913	55.3336	28.4367	35.0123	32.1525	28.6959	24.7998	15.1401	20.5279	32.2727	18.2754	29.9852	25.1311
Guanosine	10.1232	3.50952	3.92639	2.85976	3.41858	3.24242	3.49382	3.68387	3.44241	3.04754	2.59243	3.0731	4.90087	2.87609	3.15237	3.64884	3.52765	2.93473	2.65819	2.82076	3.45145	2.917	4.20589	3.76663
Argininosuccinic acid	2.50267	3.23641	2.6758	3.39356	3.13243	2.75501	3.85124	2.09118	2.48443	2.11678	2.2407	1.93523	3.70059	4.66406	3.82287	3.22947	4.23782	4.30494	2.66356	2.35625	2.78144	2.25424	2.3027	2.18411
Glutathione (GSSG)	584.119	484.712	463.609	536.457	495.385	495.715	496.941	394.356	442.326	432.932	447.969	385.886	468.044	411.765	392.564	479.122	427.31	541.221	426.095	449.215	486.102	411.413	421.416	455.209
Glutathione (GSH)	N.D.	N.D.	N.D.	N.D.	N.D.	N.D.	N.D.	N.D.	N.D.	N.D.	N.D.	N.D.	N.D.	N.D.	N.D.	N.D.	N.D.	N.D.	N.D.	N.D.	N.D.	N.D.	N.D.	N.D.
S-Adenosylmethionine	10.139	10.5518	9.82781	9.83357	8.91252	9.69587	9.92689	9.82162	8.45993	9.74841	10.5684	11.2532	9.57274	8.74804	9.07128	11.1499	11.0838	9.88561	8.73277	8.9898	9.2874	8.73415	9.12262	8.86945
Adenylate Energy Charge	0.967712	0.990926	0.98111	0.98703	0.980269	0.98313	0.938747	0.906959	0.937892	0.834034	0.884805	0.914879	0.962081	0.988873	0.977713	0.974941	0.989669	0.983284	0.992361	0.990544	0.979916	0.992918	0.990107	0.99011
Total Adenylate	1966.14	2281.73	2176.58	2269.03	2171.82	2204.86	2308.6	2167.07	2287.6	2248.89	2231.01	2255.77	2113.15	2236.99	2208.52	2264.44	2280.48	2294.22	2386.64	2162.07	2146.6	2299.8	2212.28	2170.71
Guanylate Energy Charge	0.963323	0.988686	0.979691	0.988457	0.981626	0.986527	0.952349	0.92474	0.944107	0.860665	0.906366	0.928228	0.969813	0.987607	0.981124	0.976472	0.987568	0.98463	0.991057	0.988983	0.980632	0.99024	0.985695	0.987819
Total Guanylate	492.848	535.958	538.813	539.31	510.545	508.804	448.941	392.599	449.846	403.753	369.229	420.785	415.534	445.228	461.284	459.868	454.33	462.234	511.491	469.828	498.075	486.33	470.083	487.574
GSH/GSSG	N.A.	N.A.	N.A.	N.A.	N.A.	N.A.	N.A.	N.A.	N.A.	N.A.	N.A.	N.A.	N.A.	N.A.	N.A.	N.A.	N.A.	N.A.	N.A.	N.A.	N.A.	N.A.	N.A.	N.A.
Total Glutathione	1168.24	969.424	927.219	1072.91	990.77	991.43	993.882	788.712	884.653	865.864	895.937	771.772	936.089	823.53	785.128	958.244	854.621	1082.44	852.19	898.43	972.205	822.827	842.831	910.418
NADPH/NADP+	0.0924884	0.136022	0.144734	0.132749	0.160512	0.160326	0.123196	0.123895	0.121288	0.0789512	0.111539	0.121259	0.169943	0.120207	0.0928265	0.150726	0.136557	0.206726	0.227033	0.18694	0.121226	0.143264	0.135762	0.133117
NADH/NAD+	0.0200879	0.0247942	0.0245619	0.0254402	0.0257713	0.0217519	0.022934	0.0257572	0.0208826	0.0874569	0.0231158	0.0226192	0.0250445	0.0187774	0.0192035	0.0221237	0.0219278	0.020688	0.0245993	0.0204036	0.0217814	0.0220003	0.0218768	0.021955
Lactate/Pyruvate	301.643	101.98	125.255	183.881	155.745	103.097	N.A.	762.331	N.A.	643.395	495.272	413	265.505	216.378	221.939	174.57	182.856	182.663	160.142	133.623	153.284	133.232	141.327	132.135
Glycerol 3-phosphate/DHAP	3.56659	0.8407	1.92197	1.8571	2.21706	1.2682	23.0373	22.9862	15.9617	12.6599	10.9386	12.4805	5.75929	4.65147	4.90344	4.02751	4.35925	4.69985	1.89591	2.09137	1.19615	2.87218	1.32302	1.7762
Total Amino Acids	13939.1	13975.5	13776.6	12782.2	12681	13714.9	12996.9	9644.98	10870.7	11429.8	11844.1	10500.9	12895.1	12183.7	11850.9	13411.8	12221.4	13034.1	16865.6	17595.3	15953.5	18947.2	17555.5	19808.4
Total Essential Amino Acids	781.804	825.921	627.403	462.469	710.153	725.489	2261.72	2217.54	2176.12	2622.76	2534.11	2366.11	2168.61	2001.63	2113.34	2522.28	2323.67	1781.37	1319.04	1465.73	1523	1811.11	1376.59	1713.95
Total Non-essential Amino Acids	13157.3	13149.6	13149.2	12319.8	11970.9	12989.4	10735.2	7427.45	8694.57	8807.08	9310	8134.8	10726.5	10182.1	9737.52	10889.6	9897.76	11252.8	15546.6	16129.6	14430.5	17136.1	16178.9	18094.5
Total Glucogenic Amino Acids	13750.4	13723.6	13640.6	12638.9	12409.2	13531.5	11603.2	8332.77	9501.33	9773.36	10228.7	8993.97	11619.9	10915.6	10436.2	11785.8	10645	11986.5	16174.9	16889.4	15105.2	18077.5	16867.3	18966.7
Total Ketogenic Amino Acids	564.867	666.858	476.204	327.56	550.953	593.477	1931.8	1819.17	1869.37	2216.6	2184.81	2065.87	1833.69	1722.52	1856.67	2180.7	2084.84	1486.66	1169.9	1225.43	1361.56	1567.51	1179.56	1511.98
Total BCAA	131.559	138.086	111.684	81.3513	125.875	106.782	595.244	481.888	423.532	515.327	491.258	493.101	345.157	296.62	299.713	277.117	274.206	227.325	222.147	350.498	248.319	454.509	279.368	305.709
Total Aromatic Amino Acids	66.1126	64.6332	70.5827	54.2291	52.6378	68.5107	216.855	193.788	185.102	224.546	229.717	200.827	221.794	169.452	168.422	233.298	184.598	184.933	112.52	91.7734	135.876	112.09	135.951	167.608
Fischer's Ratio	1.98992	2.13646	1.58231	1.50014	2.39135	1.55862	2.7449	2.48668	2.2881	2.29497	2.13853	2.45535	1.5562	1.75047	1.77954	1.18782	1.48543	1.22923	1.9743	3.81917	1.82754	4.05486	2.05492	1.82395
Total Glu-related Amino Acids	11027.1	11265.5	11181.8	10218.7	10240	10917.3	5553.8	4380.7	5044.12	4901.78	4928.76	4094.52	6653.53	6632.44	6865.49	7312.98	6712	7527.16	13801.5	14240.6	12541.3	15323.9	14098.8	15926.5
Total Pyr-related Amino Acids	2129.69	1878.7	1877.62	1792.11	1649.61	2023.99	5345.57	3376.78	3888.27	4248	4675.12	4314.55	4203.47	3616.51	2925.23	3844.15	3337.36	3837.97	1803.59	1976.89	1944.59	2094.35	2157.85	2373.6
Total Acetyl CoA-related Amino Acids	227.833	289.946	172.926	168.47	306.952	217.372	1560.82	1447.21	1489.7	1808.7	1759.5	1648.67	1383.91	1356.08	1506.67	1717.16	1662.01	1124.93	756.243	795.141	925.285	986.547	765.415	933.714
Total Fumarate-related Amino Acids	55.5614	54.6063	58.3247	44.8028	43.1783	57.0227	188.225	168.909	161.856	195.617	200.402	174.518	193.147	146.159	144.958	204.378	159.512	159.349	96.6316	81.4409	116.987	93.885	119.654	141.2
Total Succinyl CoA-related Amino Acids	110.706	101.814	87.3342	69.6101	93.5207	84.2788	341.545	281.538	251.773	306.624	295.795	294.135	218.093	179.926	181.37	180.731	167.229	149.581	151.163	234.072	164.783	277.975	186.157	205.685
Total Oxaloacetate-related Amino Acids	427.335	422.96	435.519	513.665	382.937	448.988	174.028	124.842	155.313	121.33	128.627	116.243	351.697	340.534	319.134	243.533	268.923	312.411	322.036	356.35	337.529	287.411	304.841	319.683
Malate/Asp	0.651612	0.469412	0.495982	0.336984	0.558828	0.443724	0.612687	0.871481	0.871577	0.395072	0.279038	0.347963	0.921554	0.948729	0.92065	0.867705	0.855685	0.645904	0.585929	0.602055	0.714045	0.441097	0.756258	0.544708
Citrulline/Ornithine	0.173615	0.212781	0.261038	0.301632	0.199321	0.24169	0.0389728	0.0302894	0.0321885	0.0264731	0.0213099	0.0237241	0.033144	0.038153	0.0361777	0.0259281	0.0265384	0.0381547	0.115483	0.128519	0.074414	0.132211	0.105447	0.107744
Glu/2-Oxoglutarate	579.344	337.246	263.362	N.A.	338.656	227.783	N.A.	N.A.	N.A.	N.A.	N.A.	N.A.	N.A.	N.A.	N.A.	N.A.	N.A.	N.A.	56.1364	64.5797	86.1509	1184.54	91.2582	305.53
G6P/R5P	37.8145	62.9875	56.5175	53.7054	53.9218	49.8822	62.3779	82.2481	70.0839	41.7931	56.1264	52.2415	65.0051	65.1945	67.6583	37.806	40.0003	32.7896	34.9104	40.6183	44.527	49.2022	53.9079	49.3201
SAM/SAH	5.25578	6.16395	5.25984	6.02343	5.77205	6.18498	5.79889	5.7316	5.42733	6.40736	6.69588	6.42821	6.46723	6.46062	6.24123	7.46906	6.61156	6.87142	N.A.	5.96054	6.02588	6.54515	5.07604	5.79697
Putrescine/Spermidine	6.81594	5.45981	5.38924	5.35404	5.24102	6.54872	6.73879	8.31017	5.57337	4.90817	6.50527	7.01688	7.92852	7.2038	7.6818	7.91732	6.85064	6.61873	6.39893	5.77608	5.29044	6.15571	6.33221	5.56172

## Sheet: Brain P-values
Metabolite	f.value	p.value	-LOG10(p)	FDR	Tukey's HSD
Uric acid	1769.6	2.05e-24	23.688	2.07e-22	N-A; R24h-A; R24h-N; R3h-N; R3h-R24h
L-Glutamine	401.22	5e-18	17.301	1.59e-16	N-A; R24h-A; R3h-A; R24h-N; R3h-N; R3h-R24h
Gamma-Aminobutyric acid	394.68	5.87e-18	17.231	1.59e-16	N-A; R24h-A; R3h-A; R3h-N; R3h-R24h
Beta-Alanine	391.82	6.31e-18	17.2	1.59e-16	N-A; R24h-A; R3h-A; R3h-N; R3h-R24h
L-Alanine	195	5.68e-15	14.246	1.15e-13	N-A; R24h-A; R3h-A; R3h-N; R3h-R24h
L-Lysine	145.92	9.19e-14	13.037	1.55e-12	N-A; R24h-A; R24h-N; R3h-N; R3h-R24h
L-Glutamic acid	136.08	1.79e-13	12.748	2.37e-12	N-A; R24h-A; R3h-A; R24h-N; R3h-N; R3h-R24h
cis-Aconitic acid	135.35	1.88e-13	12.726	2.37e-12	N-A; R24h-A; R3h-A; R3h-N; R3h-R24h
Xanthylic acid	133.58	2.13e-13	12.671	2.39e-12	R24h-A; R3h-A; R24h-N; R3h-N; R3h-R24h
Ornithine	116.25	7.95e-13	12.1	8.03e-12	N-A; R24h-A; R24h-N; R3h-N; R3h-R24h
L-Aspartic acid	95.534	5.01e-12	11.301	4.6e-11	N-A; R24h-A; R3h-A; R24h-N; R3h-N
L-Isoleucine	75.18	4.58e-11	10.339	3.32e-10	N-A; R24h-A; R3h-A; R24h-N; R3h-N
L-Asparagine	75.06	4.64e-11	10.333	3.32e-10	N-A; R24h-A; R24h-N; R3h-N; R3h-R24h
L-Phenylalanine	74.774	4.81e-11	10.318	3.32e-10	N-A; R24h-A; R24h-N; R3h-N; R3h-R24h
Citric acid	74.58	4.92e-11	10.308	3.32e-10	N-A; R24h-A; R3h-A; R24h-N; R3h-N
L-Carnitine	72.467	6.4e-11	10.194	4.04e-10	N-A; R24h-A; R3h-A
L-Leucine	68.002	1.14e-10	9.9425	6.78e-10	N-A; R24h-A; R3h-A; R24h-N; R3h-N
Betaine	65.426	1.62e-10	9.7907	9.09e-10	N-A; R24h-A; R3h-A; R24h-N; R3h-N; R3h-R24h
Glycerol 3-phosphate	61.839	2.69e-10	9.5701	1.43e-09	N-A; R24h-A; R3h-A; R3h-N; R3h-R24h
D-Sedoheptulose 7-phosphate	61.227	2.94e-10	9.5313	1.49e-09	R24h-A; R24h-N; R3h-R24h
L-Tyrosine	60.165	3.44e-10	9.4632	1.66e-09	N-A; R24h-A; R24h-N; R3h-N; R3h-R24h
L-Valine	58.871	4.18e-10	9.3787	1.92e-09	N-A; R24h-A; R3h-A; R24h-N; R3h-N
Sarcosine	42.867	6.76e-09	8.17	2.97e-08	N-A; R24h-N; R3h-N; R3h-R24h
L-Histidine	41.713	8.54e-09	8.0684	3.6e-08	N-A; R24h-A; R3h-N; R3h-R24h
2-Hydroxyglutaric acid	41.279	9.34e-09	8.0296	3.77e-08	N-A; R24h-A; R3h-A; R3h-N; R3h-R24h
ADP	37.148	2.28e-08	7.6412	8.88e-08	N-A; R24h-A; R3h-A; R24h-N
L-Tryptophan	36.587	2.6e-08	7.5857	9.71e-08	N-A; R24h-A; R24h-N; R3h-N; R3h-R24h
Guanosine diphosphate	34.339	4.41e-08	7.3558	1.59e-07	N-A; R24h-A; R3h-A
Phosphoenolpyruvic acid	30.462	1.18e-07	6.9285	4.11e-07	N-A; R24h-A; R3h-A
Succinic acid	29.784	1.41e-07	6.8493	4.76e-07	N-A; R24h-A; R3h-A
Xanthine	26.879	3.22e-07	6.4924	1.05e-06	N-A; R24h-N; R3h-N
Choline	23.886	8.11e-07	6.0912	2.56e-06	N-A; R24h-A; R3h-N; R3h-R24h
Guanosine triphosphate	22.516	1.28e-06	5.8945	3.9e-06	N-A; R24h-A; R3h-A; R3h-N
Phosphocreatine	21.6	1.75e-06	5.7579	5.19e-06	N-A; R24h-A; R3h-A
Adenosine monophosphate	20.518	2.57e-06	5.5907	7.41e-06	N-A; R24h-A; R3h-A
Glucose 1-phosphate	19.41	3.87e-06	5.4127	1.08e-05	N-A; R24h-A; R3h-A; R24h-N
L-Malic acid	18.541	5.4e-06	5.2678	1.47e-05	N-A; R24h-A; R3h-A
Glycine	18.385	5.74e-06	5.2412	1.53e-05	N-A; R24h-A; R3h-N; R3h-R24h
D-Glyceraldehyde 3-phosphate	17.595	7.86e-06	5.1044	1.99e-05	N-A; R24h-N; R3h-N
3-Phosphoglyceric acid	17.591	7.88e-06	5.1037	1.99e-05	N-A; R24h-A; R3h-A
Fumaric acid	16.642	1.17e-05	4.9332	2.87e-05	N-A; R24h-A; R3h-A
6-Phosphogluconic acid	16.326	1.33e-05	4.8751	3.21e-05	N-A; R24h-N; R3h-N; R3h-R24h
Uridine diphosphate glucose	15.687	1.76e-05	4.7548	4.11e-05	N-A; R24h-N; R3h-N
L-Serine	15.645	1.79e-05	4.7469	4.11e-05	N-A; R24h-A; R3h-A
Guanosine monophosphate	15.22	2.16e-05	4.6649	4.85e-05	N-A; R24h-A; R3h-A
L-Lactic acid	14.23	3.4e-05	4.468	7.47e-05	N-A; R24h-A; R3h-A
Ureidosuccinic acid	14.023	3.75e-05	4.4255	8.07e-05	R3h-A; R3h-N; R3h-R24h
Fructose 1-phosphate	12.996	6.18e-05	4.2092	0.00013	N-A; R24h-N; R3h-N
Mevalonic acid	12.71	7.13e-05	4.1469	0.000147	N-A; R24h-N; R3h-N
Argininosuccinic acid	12.23	9.11e-05	4.0406	0.000184	R3h-A; R3h-N; R3h-R24h
Inosinic acid	11.714	0.000119	3.9234	0.000236	R24h-A; R3h-N; R3h-R24h
Citrulline	11.521	0.000132	3.8786	0.000257	N-A; R3h-N
Creatinine	10.781	0.000198	3.703	0.000378	N-A; R24h-N; R3h-N
Isocitric acid	10.574	0.000223	3.6524	0.000416	N-A; R24h-A; R3h-A
Creatine	10.084	0.000295	3.5307	0.000541	R24h-A; R3h-A; R24h-N
L-Proline	9.2087	0.000496	3.3045	0.000895	N-A; R24h-N; R3h-N
2,3-Diphosphoglyceric acid	9.0643	0.000542	3.2661	0.00096	N-A; R24h-A; R3h-A
Acetyl-CoA	8.5464	0.000749	3.1254	0.001305	N-A; R24h-A; R3h-A
N-Acetylglutamic acid	8.3047	0.000875	3.0582	0.001497	N-A; R24h-N; R3h-N
2-Phospho-D-glyceric acid	6.7493	0.002514	2.5997	0.004231	N-A; R24h-A; R3h-A
Urea	6.6312	0.002736	2.5629	0.004525	N-A; R24h-N; R3h-N
NADPH	6.6102	0.002778	2.5563	0.004525	N-A; R24h-A; R3h-A
Adenylsuccinic acid	6.3594	0.003334	2.4771	0.005345	R3h-A; R3h-R24h
L-Threonine	6.1474	0.0039	2.409	0.006154	R24h-A; R24h-N; R3h-R24h
3-Hydroxy-3-methylglutaryl-CoA	5.7093	0.005433	2.265	0.008442	N-A; R24h-A; R3h-A
Adenosine triphosphate	5.3671	0.007092	2.1492	0.010852	R24h-A; R3h-A
Malonyl-CoA	5.1688	0.008302	2.0808	0.012515	N-A
L-Cystathionine	5.0563	0.009087	2.0416	0.013497	N-A; R24h-N; R3h-N
L-Arginine	4.852	0.010729	1.9694	0.015705	R24h-A
NAD	4.8067	0.011136	1.9533	0.016067	R3h-N; R3h-R24h
Cyclic AMP	4.5343	0.013964	1.855	0.019865	N-A
L-Methionine	4.1482	0.019407	1.712	0.027223	R3h-R24h
Xylulose 5-phosphate	3.9785	0.022496	1.6479	0.031125	R24h-N
Oxidized glutathione	3.9453	0.023161	1.6352	0.031612	N-A
Alpha-ketoisovaleric acid	3.9207	0.023669	1.6258	0.031706	R3h-N
Galactose 1-phosphate	3.9117	0.023858	1.6224	0.031706	R3h-N
D-Ribulose 5-phosphate	3.8115	0.026069	1.5839	0.034194	R24h-A; R24h-N
Ribose 1-phosphate	3.4437	0.036312	1.4399	0.04702

## Sheet: Brain FC AvsN
Metabolite	Fold change	Log2 FC
Xanthine	79.911	6.3203
D-Glyceraldehyde 3-phosphate	57.573	5.8473
L-Proline	40.858	5.3525
L-Alanine	12.677	3.6641
Glycerol 3-phosphate	9.7919	3.2916
L-Lysine	8.5188	3.0906
ADP	6.0811	2.6043
Beta-Alanine	5.3909	2.4305
Adenosine monophosphate	4.9571	2.3095
Guanosine diphosphate	4.9119	2.2963
L-Isoleucine	4.7808	2.2573
L-Leucine	4.6149	2.2063
Ornithine	4.3895	2.134
Gamma-Aminobutyric acid	3.773	1.9157
L-Valine	3.6772	1.8786
L-Tyrosine	3.4651	1.7929
L-Phenylalanine	3.457	1.7895
Succinic acid	3.2626	1.706
Urea	3.1409	1.6512
L-Tryptophan	2.5596	1.3559
L-Lactic acid	2.5441	1.3472
Guanosine monophosphate	2.4363	1.2847
Acetyl-CoA	2.3684	1.2439
6-Phosphogluconic acid	2.2269	1.155
L-Histidine	2.1544	1.1073
L-Glutamic acid	0.49934	-1.0019
Pyruvic acid	0.43078	-1.215
Fumaric acid	0.42586	-1.2315
2-Hydroxyglutaric acid	0.41089	-1.2832
Cyclic AMP	0.40225	-1.3138
Betaine	0.37229	-1.4255
Citric acid	0.36766	-1.4436
L-Malic acid	0.35586	-1.4906
3-Phosphoglyceric acid	0.35273	-1.5034
3-Hydroxy-3-methylglutaryl-CoA	0.3515	-1.5084
L-Carnitine	0.33058	-1.5969
L-Aspartic acid	0.29775	-1.7478
Phosphocreatine	0.2974	-1.7495
cis-Aconitic acid	0.22186	-2.1722
2-Phospho-D-glyceric acid	0.19175	-2.3827
L-Glutamine	0.12434	-3.0077
2,3-Diphosphoglyceric acid	0.077937	-3.6816
Phosphoenolpyruvic acid	0.02342	-5.4161

## Sheet: Brain FC R3hvsA
Metabolite	Fold change	Log2 FC
Phosphoenolpyruvic acid	63.262	5.9833
2,3-Diphosphoglyceric acid	14.062	3.8137
2-Phospho-D-glyceric acid	7.2964	2.8672
ADP	0.1581	-2.6611
Guanosine diphosphate	0.16188	-2.627
Xanthylic acid	6	2.585
Glycerol 3-phosphate	0.22123	-2.1764
3-Phosphoglyceric acid	4.0206	2.0074
Phosphocreatine	3.7927	1.9232
Succinic acid	0.26626	-1.9091
L-Glutamine	3.5107	1.8117
Fumaric acid	3.4953	1.8054
L-Malic acid	3.4828	1.8003
Adenosine monophosphate	0.28846	-1.7935
cis-Aconitic acid	3.1159	1.6397
L-Carnitine	2.845	1.5084
Guanosine monophosphate	0.37442	-1.4173
3-Hydroxy-3-methylglutaryl-CoA	2.4028	1.2647
Pyruvic acid	2.3926	1.2586
L-Aspartic acid	2.3413	1.2273
Ureidosuccinic acid	2.3061	1.2055
Acetyl-CoA	0.48889	-1.0324
Citric acid	2.0019	1.0014

## Sheet: Brain FC R24hvsR3h
Metabolite	Fold change	Log2 FC
Uric acid	0.076471	-3.709
L-Alanine	0.11423	-3.13
D-Sedoheptulose 7-phosphate	6.5552	2.7126
Sarcosine	0.19756	-2.3396
L-Glutamine	4.6233	2.2089
Xanthine	0.2449	-2.0297
Beta-Alanine	0.25373	-1.9786
Ureidosuccinic acid	0.33628	-1.5723
2-Hydroxyglutaric acid	2.9205	1.5462
Gamma-Aminobutyric acid	0.35133	-1.5091
L-Proline	0.35676	-1.487
Betaine	2.7141	1.4405
Isocitric acid	2.5935	1.3749
Ornithine	0.40235	-1.3135
Inosinic acid	0.40553	-1.3021
Hypoxanthine	0.41359	-1.2737
Xylulose 5-phosphate	2.2427	1.1652
L-Histidine	0.47744	-1.0666
2,3-Diphosphoglyceric acid	0.48369	-1.0479
Adenylsuccinic acid	0.4958	-1.0122

[truncated: 10 more sheets: Liver raw data, Liver P-values, Liver FC AvsN, Liver FC R3hvsA, Liver R24hvsR3h, Plasma raw data, Plasma P-values, Plasma FC AvsN, Plasma FC R3hvsA, Plasma FC R24hvsR3h]
